# Supplementary material for: Differential modulation of C. elegans motor behavior by NALCN and two-pore domain potassium channels
Source: PLoS Genet. 2022 Apr 28;18(4):e1010126. doi: 10.1371/journal.pgen.1010126 (PMC9049526; doi:10.1371/journal.pgen.1010126)
Supplement: S1 Table — Chromosomal locations of the suppressors are shown at the top. Genetic variations identified from genomic sequencing of unoutcrossed unc-80(lf); mac425 and unc-80(lf); mac426 mutants are shown at the bottom. (XLSX) [file pgen.1010126.s013.xlsx]

## Sheet: Sheet1
	Complementation group	Isolate	Chromosome
	1	mac420	X
	2	mac422	X
	3	mac424	Not determined
	4	mac425	III
		mac426
	Mutation >>>	mac425 III	mac426 III
	Genes with missense, nonsense or deletion variations >>>	fbxa-35	R155.3
		swsn-3	daf-2
		C13G5.2	rpl-3
		Y79H2A.3	tag-307
		arrd-16	aco-2
		Y37D8A.5	unc-36
		twk-40	C13G5.2
			BE10.4
			twk-40
			W06F12.2
