# Supplementary material for: Differential modulation of C. elegans motor behavior by NALCN and two-pore domain potassium channels
Source: PLoS Genet. 2022 Apr 28;18(4):e1010126. doi: 10.1371/journal.pgen.1010126 (PMC9049526; doi:10.1371/journal.pgen.1010126)
Supplement: S2 Table — (XLSX) [file pgen.1010126.s014.xlsx]

## Sheet: Sheet1
	twk-40a alleles	Mutation	Exon/Intron	Effect	Isolation method
	mac425 (reference lf allele)	5 bp del	Exon 1	Frameshift after 48th aa	EMS
	mac426	TGG→TGA	Exon 1	W63stop	EMS
	mac469	58 bp del	Exon 2	Frameshift after 99th aa	CRISPR/Cas9
			Intron 2
	mac472	47 bp ins	Exon 2	Frameshift after 105th aa	CRISPR/Cas9
	mac504	6 bp del	Exon 3	I158, L159 del	CRISPR/Cas9
	mac505	CTTATAACTGTT	Exon 3	L159N (TM2.6)	CRISPR/Cas9
		to
		AACATCACAGTA
