# Supplementary material for: Differential modulation of C. elegans motor behavior by NALCN and two-pore domain potassium channels
Source: PLoS Genet. 2022 Apr 28;18(4):e1010126. doi: 10.1371/journal.pgen.1010126 (PMC9049526; doi:10.1371/journal.pgen.1010126)
Supplement: S3 Table — Genes in red were expressed in the motor circuit and exhibited detectable effects on the motor behavior. Genes in blue were expressed in the motor circuit and did not obviously affect the motor behavior. Genes in bold black were previously studied but not analyzed in this study. Behaviors of loss-of-function mutants were considered here. twk-40 was not annotated to be obviously expressed in PVC neurons at CeNGEN. twk-3 was chosen as a presumptive negative control due to its lack of obvious expression in the motor circuit. The relative expression levels of twk genes (based on CeNGEN) in each neuronal type are qualitatively indicated with the numbers of asterisks: *, weak; **, moderate; ***, strong. (XLSX) [file pgen.1010126.s015.xlsx]

## Sheet: Sheet1
	twk genes	Expression in neuronal classes of the motor circuit (*, weak; **, moderate; ***, strong)
		Backward interneurons			Forward interneurons		Backward excitatory motoneurons		Forward excitatory motoneurons		Inhibitory motoneurons
		AVA	AVD	AVE	PVC	AVB	VA	DA	VB	DB	VD	DD
	twk-40	**	no	**	no	**	**	****	**	*	no	no
	twk-2	**	no	**	no	no	no	*	*	*	no	no
	twk-7	no	no	no	**	no	**	**	**	**	**	**
	twk-17	***	no	no	no	**	*	**	no	**	no	no
	twk-30	no	no	no	no	no	**	***	**	***	**	**
	twk-48	no	no	no	no	no	***	***	***	***	no	no
	unc-58	no	no	no	no	no	**	***	**	***	***	***
	twk-3	no	no	no	no	no	no	no	no	no	no	no
	twk-13	no	**	no	no	no	**	**	*	**	no	no
	twk-26	***	no	no	no	***	no	no	no	no	no	no
	twk-29	no	no	no	no	no	**	**	****	***	no	no
	twk-35	no	no	no	no	no	*	**	**	**	no	no
	twk-43	**	**	no	**	no	***	***	***	***	***	***
	twk-46	no	no	**	no	**	**	**	**	**	**	**
	twk-49	***	***	**	***	no	***	***	***	***	*	*
	twk-18	no	no	no	**	no	*	no	no	no	no	no
	sup-9 (twk-38)	no	no	no	no	no	no	no	no	no	no	no
	egl-23 (twk-41)	*	**	***	*	no	no	no	no	no	no	no
	twk-1	no neuronal expression
	twk-4	no expression data
	twk-5	no neuronal expression
	twk-6	no expression data
	twk-8	no			no	no	no	no	no	no	no	no
	twk-9	no			no	no	no	no	no	no	no	no
	twk-10	no			no	no	no	no	no	no	no	no
	twk-11	no			no	no	no	no	no	no	no	no
	twk-12	no			no	no	no	no	no	no	no	no
	twk-14	no			no	no	no	no	no	no	no	no
	twk-16	no			no	no	no	no	no	no	no	no
	twk-20	no			no	no	no	no	no	no	no	no
	twk-21	no expression data
	twk-22	no expression data
	twk-23	no			no	no	no	no	no	no	no	no
	twk-24	no expression data
	twk-25	no			no	no	no	no	no	no	no	no
	twk-28	no expression data
	twk-31	no			no	no	no	no	no	no	no	no
	twk-32	no			no	no	no	no	no	no	no	no
	twk-33	no expression data
	twk-34	no expression data
	twk-36	no expression data
	twk-37	no expression data
	twk-39	no			no	no	no	*	*	*	no	no
	twk-42	no			no	no	no	no	no	no	no	no
	twk-44	no			no	no	no	no	no	no	no	no
	twk-45	no expression data
	twk-47	no			no	no	no	no	no	no	no	no
	47 genes in total
