# Supplementary material for: Differential modulation of C. elegans motor behavior by NALCN and two-pore domain potassium channels
Source: PLoS Genet. 2022 Apr 28;18(4):e1010126. doi: 10.1371/journal.pgen.1010126 (PMC9049526; doi:10.1371/journal.pgen.1010126)
Supplement: S4 Table — We used the CRISPR/Cas9 method to generate mutations in these twk genes. For each gene, top 20 neuron classes with high to low transcript signals (www.cengen.org) were listed. Mutations in bold were used as reference alleles. Key neurons in the motor circuit are shown in red. (XLSX) [file pgen.1010126.s016.xlsx]

## Sheet: Sheet1
	Gene	Mutation	Predicted function	Neuronal expression
	twk-2a	TM2.6, P: I208N	Gain	AVA, PVN, VB, DA, DVB, RIG, DB, AVE, PVD, RMD, I1, SMD, AVG, M5, URB, PVR, AVH, VA, SAB, RIV, ……
		5th exon 19 bp and 5th intron 13 bp del	Loss
		5th exon 34 bp and 5th intron 38 bp del	Loss
	twk-7	TM2.6, P: L309N	Gain	DA, DB, VB, VA, SAB, MC, PVN, I2, I3, VD, DD, I1, M3, SIA, NSM, PVQ, PVC, CAN, PQR, DVA, ……
		9th exon 10 bp del, 2 bp ins (frameshift)	Loss
		9th exon 4 bp del (frameshift)	Loss
	unc-58a	TM2.6, P: F332N	Gain	PVD, RME, DV, DA, RIM, DB, SIB, URY, VD, DD, I4, VA, SAB, IL1, RIG, OLL, M3, VC, FLP, VB ……
		5th exon 56 bp del (frameshift)	Loss
		5th exon 13 bp del (frameshift)	Loss
	twk-43a	TM2.6, P: M208N	Gain	VD, DD, PED, M2, I1, AVJ, DB, DA, SMD, RMD, VA, SAB, M5, I2, I3, PVR, URA, MC, ALA, VB, ……
		8th exon 49 bp del (frameshift)	Loss
		8th exon 57 bp del (19 aa del )	Loss
	twk-3	3rd exon 4 bp del (frameshift)	Loss	PVR, I1, AIN, CEP, ADE, AVF, AVJ, BDU, PDE, FLP, NSM, LUA, ……
	twk-13a	6th exon 23 bp del (frameshift)	Loss	I1, URY, DA, DB, AVD, VA, SAB, RIM, M3, IL2, AIZ, PVQ, URB, MC, SIA, URA, AVE, VB, SMD, RIC, ……
		6th exon 22 bp del, 35 bp ins (frameshift)	Loss
	twk-17a	5th exon 23 bp del (frameshift)	Loss	AVK, AVA, DA, PLN, DB, AVB, ALN, RIA, RMG, AUA, URY, PQR, VC, BDU, PVQ, I5, PDE, VA, SAB, URX, ……
		5th exon 21 bp del (7 aa del)	Loss
	twk-26	4th exon to 5th exon 175 bp del	Loss	AVA, AVB, VC, RIV, PLN, HSN, SIB, SIA, RIV, PVR, AVE, BDU, RMD, VD, SMD, SDQ, ALN, PVC, SMB. RMH, …..
		4th exon 56 bp del (frameshift)	Loss
	twk-29a	5th exon 62 bp and 9 bp del (frameshift)	Loss	VB, DB, RME, DV, DA, SMB, M1, URA, AWA, SAA, RIG, VA, SAB, DVA, SIA, DVC, DVB, ALN, I1, RMH, ……
		5th exon 4 bp del (frameshift)	Loss
	twk-30	3rd exon to 4th exon 189 bp del	Loss	DA, DB, MC, VA, SAB, VB, I2, I3, I1, M3, VD, DD, PVD, I6, PDE, RIG, URX, RIF, NSM, VC, AVH, ……
		3rd exon to 4th exon 164 bp del	Loss
	twk-35	4th exon 206 bp and 4th intron 19 bp del	Loss	DA, DB, SAA, VB, SMD, AVE, VA, SAB, SIB, URB, RIG, AWB, AVD, URX, AIM, AIA, RID, BDU, ALA, RIC, ……
		4th exon 31 bp del, 2 bp ins (frameshift)	Loss
	twk-46	4th exon 43 bp del (frameshift)	Loss	M5, DA, DVB, VC, VD, DD, SIA, NSM, VB, M1, MC, DB, VA, SAB, PDE, AVE, IL2, AVB, AVL, HSN, ……
		4th exon 4 bp del and 6 bp ins (frameshift)	Loss
	twk-48	3rd exon to 4th exon 163 bp del	Loss	DB, DA, VB, ALN, VA, SAB, SAA, SMB, PLN, LUA, SMD, SDQ, RMD, RIG, RMH, SMD, AVM, AVH, RIF, ALN, ……
		4th exon 41 bp del (frameshift)	Loss
	twk-49a	3rd exon 91 bp del (frameshift)	Loss	SIA, SMB, SIB, PVN, ALN, BD, AVH, VB, DA, SDQ, PVD, VA, SAB, AVA, DVA, SAA, PVC, AVF, SMD, ALA, ……
		3rd exon 20 bp del (frameshift)	Loss
