# Supplementary material for: Differential modulation of C. elegans motor behavior by NALCN and two-pore domain potassium channels
Source: PLoS Genet. 2022 Apr 28;18(4):e1010126. doi: 10.1371/journal.pgen.1010126 (PMC9049526; doi:10.1371/journal.pgen.1010126)
Supplement: S5 Table — Wildtype transgenes under control of the unc-119 promoter were used. 20 animals from each of two transgenic lines were quantified and the data were used together for comparison. Obvious phenotypes of twk-17(lf) and twk-48(lf) mutants other than the body curvature or locomotion were not quantified due to strong rescuing effects by the transgenes. Statistics: two-tailed unpaired Student’s t-test. ***, p < 0.001. NA: not applicable. (XLSX) [file pgen.1010126.s017.xlsx]

## Sheet: Sheet1
	Genotype	Phenotype	Quantification
	twk-2(lf)	Curvature	0.37 ± 0.08
	twk-2(lf); Ex[Punc-119::twk-2a_cDNA; Pmyo-3::GFP]		0.31 ± 0.06 ***
	twk-7(lf)	Forward body bends/30sec	36.9 ± 3.0
	twk-7(lf); Ex[Punc-119::twk-7_cDNA; Pmyo-3::GFP]		29.6 ± 2.2 ***
	twk-30(lf)	Backward body bends	10.1 ± 2.2
	twk-30(lf); Ex[Punc-119::twk-30_gDNA; Pmyo-3::GFP]		6.7 ± 1.3 ***
	unc-58(lf)	Curvature	0.45 ± 0.08
	unc-58(lf); Ex[Punc-119::unc-58a_cDNA; Pmyo-3::GFP]		0.30 ± 0.08 ***
	twk-17(lf)	Longer wavelength	NA
	twk-17(lf); Ex[Punc-119::twk-17a_cDNA; Pmyo-3::GFP]	Shorter wavelength	NA
	twk-48(lf)	Frequent forward deep bending	NA
	twk-48(lf); Ex[Punc-119::twk-48_cDNA; Pmyo-3::GFP]	Wildtype	NA
