# Supplementary material for: Differential modulation of C. elegans motor behavior by NALCN and two-pore domain potassium channels
Source: PLoS Genet. 2022 Apr 28;18(4):e1010126. doi: 10.1371/journal.pgen.1010126 (PMC9049526; doi:10.1371/journal.pgen.1010126)
Supplement: S6 Table — 40 animals were measured in each dataset. Statistics: Bonferroni multiple comparison with one-way ANOVA, ***, p < 0.001. (XLSX) [file pgen.1010126.s018.xlsx]

## Sheet: Sheet1
	Genotype	Curvature index	Backward body bends
	WT	0.27 ± 0.06	6.2 ± 1.1
	twk-40(lf)	0.43 ± 0.07	9.9 ± 1.7
	twk-3(lf)	0.27 ± 0.07	6.2 ± 1.4
	twk-13(lf)	0.26 ± 0.05	6.3 ± 1.5
	twk-26(lf)	0.25 ± 0.05	6.3 ± 1.2
	twk-29(lf)	0.26 ± 0.05	6.3 ± 1.2
	twk-35(lf)	0.26 ± 0.06	5.9 ± 1.3
	twk-43(lf)	0.28 ± 0.07	6.8 ± 1.2
	twk-46(lf)	0.27 ± 0.07	6.1 ± 1.4
	twk-49(lf)	0.26 ± 0.05	6.5 ± 1.3
	twk-40(lf); twk-13(lf)	0.42 ± 0.07	10.3 ± 2.0
	twk-40(lf); twk-26(lf)	0.43 ± 0.08	9.7 ± 2.3
	twk-29(lf); twk-40(lf)	0.43 ± 0.09	10.2 ± 1.9
	twk-40(lf); twk-35(lf)	0.42 ± 0.08	10.2 ± 1.6
	twk-40(lf); twk-43(lf)	0.44 ± 0.07	9.9 ± 2.0
	twk-40(lf); twk-46(lf)	0.44 ± 0.08	10.3 ± 2.2
	twk-49(lf); twk-40(lf)	0.44 ± 0.09	9.6 ± 2.1
