# Supplementary material for: Differential modulation of C. elegans motor behavior by NALCN and two-pore domain potassium channels
Source: PLoS Genet. 2022 Apr 28;18(4):e1010126. doi: 10.1371/journal.pgen.1010126 (PMC9049526; doi:10.1371/journal.pgen.1010126)
Supplement: S7 Table — (XLSX) [file pgen.1010126.s019.xlsx]

## Sheet: Sheet1
	Genotype	Phenotype
	twk-40(mac505gf)	Paralysis
	twk-2(gf)	Paralysis
	twk-7(gf)	Paralysis
	unc-58(gf)	Circled paralysis
	twk-43(M208N)	Wildtype
	twk-2(lf); twk-40(mac505gf)	Slow locomotion
	twk-7(lf) twk-40(mac505gf)	Paralysis
	twk-40(mac505gf); twk-17(lf)	Paralysis
	twk-40(mac505gf); unc-58(lf)	Paralysis
	twk-2(gf); twk-40(lf)	Slow locomotion
	twk-7(gf) twk-40(lf)	Paralysis
	twk-40(lf); unc-58(gf)	Circled paralysis
