# Supplementary material for: Differential modulation of C. elegans motor behavior by NALCN and two-pore domain potassium channels
Source: PLoS Genet. 2022 Apr 28;18(4):e1010126. doi: 10.1371/journal.pgen.1010126 (PMC9049526; doi:10.1371/journal.pgen.1010126)
Supplement: S8 Table — (XLSX) [file pgen.1010126.s020.xlsx]

## Sheet: Sheet1
		Forward primer	Reverse primer
	Ptwk-40L::twk-40b_gDNA	CTGGTCCGAATCTACCGCTAATAG	TTAAACATGAACTTCTTGAGTTCTTCC
	Ptwk-40R::twk-40a/c_gDNA	CGAATATGCGATCCGAACTACG	TTAAACATGAACTTCTTGAGTTCTTCC
	Ptwk-40F	TTCAGTTGAGTTTGTAGCGGACAC	TGGGCGAGAGGTTATCTGG
	Ptwk-40R	CTGGTCCGAATCTACCGCTAATAG	TGGGCGAGAGGTTATCTGG
	Ptwk-40L	CGAATATGCGATCCGAACTACG	TGGTGAATATTCATCACTCG
	twk-40a_cDNA	ATGGCAACATGGAAAACCTACG	AACATGAACTTCTTGAGTTC
	twk-40b_cDNA	ATGGTCGAGGCGGATCCATGG	AACATGAACTTCTTGAGTTC
	Ptwk-2	AAGAGACACAGAGAGTAGTAGGAG	TTCTTTGAAATCCTCCATTCAAGTC
	Pacr-2	TTCAACCACTTTTGTCGATTTTGG	GAAAACGGCGTCCTTCCTGTG
	Pcfi-1	AGCTCTCTTGACTTGACATAGGC	CTGCAAGAAAATACAAACTCTTAG
	Ptrp-4	AAGCATAGCTCCTCGGTGTGTG	AACCGGGGTAATGTATAATGC
	Plim-6int4	CTTAGCCAGTTGCATAAATAT	CTAAGCTTCTTGCTAAAATTC
	twk-2a_cDNA	ATGGAGGATTTCAAAGAAATTGAGGG	CACAAGGTATTATTTTTCTGTGCAGC
	twk-7_cDNA	ATGACTTCATCATCTCGTGG	CATTTGAATGCACGATTGAGAG
	twk-17a_cDNA	ATGGGCTCGCTAGGAGTCGG	CCAGAAAAAGAGCATCGGGTCG
	twk-48_cDNA	ATGGGTCGTCGACATCGCAGATC	AAATCATCATCATCTTCCTTAGAACG
	unc-58a_cDNA	ATGTTTTTCTATTCTCCAAACGTGG	CACAAATATGCTGGCTGTTCTGG
	twk-30_gDNA	ATGGCCAGATTTCTATCATTACATG	CAAACGGCAAAAGAAACATAATCACG
	Ptwk-40F::twk-40a(mac504gf)_cDNA	TATAACTGTTGCCGATATCGG	TCGGCAACAGTTATAAGTGGGACACCGAAAAGTGCG
	Ptwk-40F::twk-40a(I158del)_cDNA	CCTTATAACTGTTGCCGATATCGG	GCAACAGTTATAAGGAGTGGGACACCGAAAAGTGCG
	Ptwk-40F::twk-40a(L159del)_cDNA	ATAACTGTTGCCGATATCGGAAAG	ATCGGCAACAGTTATGATCAGTGGGACACCGAAAAG
	Ptwk-40F::twk-40a(I158-L159del, T161I)_cDNA	TATAATCGTTGCCGATATCGGAAAG	TCGGCAACGATTATAAGTGGGACACCGAAAAGTGCG
	Ptwk-40F::twk-40a(I158-L159del, T161N)_cDNA	TATAAACGTTGCCGATATCGGAAAG	TCGGCAACGTTTATAAGTGGGACACCGAAAAGTGCG
	Ptwk-40F::twk-40a(I158-L159del, T161K)_cDNA	TATAAAGGTTGCCGATATCGGAAAG	TCGGCAACCTTTATAAGTGGGACACCGAAAAGTGCG
	Ptwk-40F::twk-40a(mac505gf)_cDNA	AACATAACTGTTGCCGATATCGG	GGCAACAGTTATGTTGATCAGTGGGACACCGAAAAG
	Ptwk-40F::twk-40a(L159I)_cDNA	ATCATAACTGTTGCCGATATCGG	GGCAACAGTTATGATGATCAGTGGGACACCGAAAAG
	Ptwk-40F::twk-40a(L159D)_cDNA	GACATAACTGTTGCCGATATCGG	GGCAACAGTTATGTCGATCAGTGGGACACCGAAAAG
	Ptwk-40F::twk-40a(L159K)_cDNA	AAGATAACTGTTGCCGATATCGG	GGCAACAGTTATCTTGATCAGTGGGACACCGAAAAG
	Ptwk-40F::twk-40a(L159V)_cDNA	GTGATAACTGTTGCCGATATCGG	GGCAACAGTTATCACGATCAGTGGGACACCGAAAAG
