# Supplementary material for: Differential modulation of C. elegans motor behavior by NALCN and two-pore domain potassium channels
Source: PLoS Genet. 2022 Apr 28;18(4):e1010126. doi: 10.1371/journal.pgen.1010126 (PMC9049526; doi:10.1371/journal.pgen.1010126)
Supplement: S9 Table — For all twk genes, two sgRNAs were used simultaneously. The use of twk-40 sgRNAs was as follows: twk-40a sgRNA # a1 and # a2 together with a repair template (S10 Table) for mac564; twk-40a sgRNA # a3 and # a4 for mac469, mac472 and neuron-specific knockouts; twk-40a sgRNA # a5 and # a6 together with a repair template for mac504 and mac505; twk-40b sgRNA # b1 and # b2 for mac554 and mac555; twk-40c sgRNA # c1 and # c2 for mac556 and mac557; twk-40b sgRNA # b2 and twk-40c sgRNA # c2 for mac558, mac559 and mac560. For each gene or twk-40 isoform, the number of transgenic lines examined, and the number of lines carrying the indicated mutations are shown. (XLSX) [file pgen.1010126.s021.xlsx]

## Sheet: Sheet1
	sgRNA target	Number	Target sequence	Nucleotides	Exon	Number of lines examined	Knockout lines	Knockin lines
	twk-40a	# a1	CCAGATAACCTCTCGCCCAA	-19~1	1	60	11	1
		# a2	CCTCTCGCCCAATGGCAACA	-11~9	1
		# a3	GAAATTTCCAGACGTGGTGG	698~717	2	25	4	-
		# a4	GCTAAGCATCTGAGACCCGG	792~811	2
		# a5	CTTATAACTGTTGCCGATAT	1041~1060	3	40	6	1
		# a6	CGATATCGGCAACAGTTATA	1049~1068	3
	twk-40b	# b1	CAATGGTCGAGGCGGATCCA	-2~18	1	34	4	-
		# b2	ATGGTCGAGGCGGATCCATG	1~20	1
	twk-40c	# c1	CTTATACCCCCGGACGGGTC	26~45	1	28	5	-
		# c2	CCGGACGGGTCGGGATGTTC	35~54	1
	twk-40b and twk-40c	# b2	ATGGTCGAGGCGGATCCATG	1~20	1	32	4	-
		# c2	CCGGACGGGTCGGGATGTTC	35~54	1
	twk-2a	# 1	CCGATTGCTATCATCACGAT	989~1008	5	15	2	1
		# 2	ATTGCTATCATCACGATTGG	992~1011	5
	twk-7	# 1	GCTTGGAATACCTCTAACAC	7422~7441	9	16	7	1
		# 2	ACTGGTTACCATCGCTGACT	7440~7459	9
	unc-58a	# 1	TTCATAACAGCTGCCGATAT	2714~2733	5	24	9	3
		# 2	GCAGCTGTTATGAACATAAG	2708~2727	5
	twk-43a	# 1	CGGAATTCCAACTGCAATGA	6932~6951	8	18	3	1
		# 2	ATGATGGCTATTGCAAATGT	6948~6967	8
	twk-3	# 1	TCCACTGACTCTTGTTACTA	1244~1263	3	10	1	0
		# 2	CTTGTTACTATGGCTGATAC	1254~1273	3
	twk-13a	# 1	GCTATTGTGACAAGGATGAG	8689~8708	6	17	7	0
		# 2	CGATATCAGCTATTGTGACA	8697~8716	6
	twk-17a	# 1	GCTGCGGTGATGAACATTAA	1502~1521	5	18	3	0
		# 2	GAACTTTCCTATGTCGGCTG	1518~1537	5
	twk-26	# 1	GGAATCTCCAAGAGAACTGG	844~863	4	18	5	-
		# 2	ACGTTACGCTAAGTACAAAT	985~1004	5
	twk-29a	# 1	ATAATTTACACAACAATTGG	262~281	2	7	2	-
		# 2	CAATCGATTACGTCTTACAC	384~403	2
	twk-30	# 1	GCACATCGAGCTGTAAGGCA	619~638	3	13	5	-
		# 2	GTGGCACCAAGCACATTTGG	771~790	4
	twk-35	# 1	CTCATATATTGTATATCCGG	1016~1035	4	17	5	-
		# 2	AAATAACCGAACAGCGAGAG	1108~1127	4
	twk-46	# 1	TTCAGGAATCCCACTCACCT	3364~3383	4	22	9	0
		# 2	ACTCACCTTGGCATTGCTAT	3376~3395	4
	twk-48	# 1	ACAGGTTAGATTCTAAGCAA	327~346	3	19	6	-
		# 2	AATACGGTAAACAGGCACAA	476~495	4
	twk-49a	# 1	GACCATTCACGACGAGAAGG	2534~2553	3	18	4	-
		# 2	ACCTGGGAACCAACAGTAGC	2621~2640	3
