# Supplementary material for: Differential modulation of C. elegans motor behavior by NALCN and two-pore domain potassium channels
Source: PLoS Genet. 2022 Apr 28;18(4):e1010126. doi: 10.1371/journal.pgen.1010126 (PMC9049526; doi:10.1371/journal.pgen.1010126)
Supplement: S10 Table — The twk-40a #1 repair template was used for generating mac564 and twk-40a #2 for mac505. Nucleotides in red are for introducing the missense mutation and nucleotides in blue are silent mismatch mutations of the target sequences. (XLSX) [file pgen.1010126.s022.xlsx]

## Sheet: Sheet1
	Gene	Repair template
	twk-40a #1	AACTTGCGATCGGGGTTCAAAATCTCGAACTTTTTTCACATCATTTTTTCCAGATAACCTCACGGCCTATCGCTACATGGAAAACCTACGCCCGGATAATCCTCGCTCACGTCAGTCTTATTGTCTTGTC
	twk-40a #2	TAACCGGAAGAGGAAAATTGCTCTGCATCCTATACGCACTTTTCGGTGTCCCACTGATCAACATCACAGTAGCCGATATCGGAAAGTTTTTATCTGAAAATATTGTTCAATTGTATACTTGGTGAGACAC
	twk-2	AGTCACACCTCTTGGACGGCTCGCATGTGTACTTTTTGCATTGTTCGGTGCTCCGATCGCTAACATAACCATCGGAGGTGAGATATTGATAGGGAGTTTTGAAATTAAAAAAAAACACTCTGTAAAC
	twk-7	TCCAGTGACAAACATTGGACGGATATGGTGTATATTGTTCTCCTTGCTTGGAATCCCACTGACAAACGTAACGATCGCTGACTTGGGTAAGTGGGCAGGCACTTATATGCTTTTACTAGAAAATCTGT
	unc-58	CAGACGTCGGAAAGGTTTTCTCAGTAGCATTCGCGCTTGTTGGTATACCACTTATGAACATCACTGCTGCAGATATTGGTAAATTTTTATCTGAAACATTACTCCAGTTTGTGAGCTTTTGGAATC
	twk-43	CACAATCGTTTTGGGGTCGCGTATTTGTCATAATTTATGGAACAATCGGAATACCTACAGCAAACATGGCAATAGCAAATGTCGGAAAATTCTTGGCAACACTTCTCAAATCATGGACTCGACCGTTT
