# Supplementary material for: Differential modulation of C. elegans motor behavior by NALCN and two-pore domain potassium channels
Source: PLoS Genet. 2022 Apr 28;18(4):e1010126. doi: 10.1371/journal.pgen.1010126 (PMC9049526; doi:10.1371/journal.pgen.1010126)
Supplement: S1 Data — (XLSX) [file pgen.1010126.s044.xlsx]

## Sheet: Figure 1
Figure 1B
Genotype	WT	unc-80(lf)	twk-40(mac425); unc-80(lf)	twk-40(mac426); unc-80(lf)	twk-40(mac469); unc-80(lf)	twk-40(mac472); unc-80(lf)	twk-40(mac425)	twk-40(mac426)
Curvature index	0.243243	0.224138	0.375	0.464286	0.423729	0.58427	0.54955	0.601852
	0.192661	0.230769	0.292453	0.358696	0.585366	0.354839	0.425676	0.447761
	0.285714	0.206667	0.4	0.324324	0.346535	0.371429	0.514286	0.369748
	0.255556	0.198198	0.516854	0.415842	0.362832	0.264151	0.491228	0.385185
	0.316832	0.191919	0.430556	0.5	0.475728	0.505618	0.458333	0.477876
	0.259615	0.236364	0.36036	0.37037	0.412371	0.419048	0.432692	0.300813
	0.287129	0.171171	0.569892	0.517647	0.307018	0.680851	0.445378	0.47619
	0.283019	0.230088	0.36	0.348214	0.505376	0.419643	0.56044	0.376923
	0.306306	0.169492	0.381443	0.333333	0.574468	0.644231	0.464	0.428571
	0.286885	0.206897	0.622642	0.619048	0.386792	0.574468	0.366412	0.419355
	0.333333	0.173077	0.406977	0.56044	0.325	0.401869	0.478992	0.292308
	0.198347	0.205882	0.306306	0.411765	0.468966	0.358974	0.622642	0.403509
	0.302752	0.242718	0.524752	0.432692	0.609091	0.283465	0.308943	0.387597
	0.201923	0.186275	0.451327	0.407407	0.57732	0.29661	0.378151	0.452381
	0.229358	0.2	0.435897	0.460674	0.428571	0.317829	0.37069	0.330827
	0.213675	0.186916	0.327273	0.362832	0.428571	0.362903	0.458333	0.45614
	0.193878	0.144737	0.558559	0.42268	0.382114	0.317308	0.40678	0.519608
	0.290323	0.247619	0.415094	0.392523	0.362069	0.422018	0.36036	0.594059
	0.290909	0.169231	0.380531	0.382979	0.615385	0.392857	0.4	0.487179
	0.336283	0.157025	0.421053	0.504854	0.495146	0.390476	0.455285	0.392523
	0.24031	0.312	0.412844	0.336134	0.29	0.37234	0.40367	0.547368
	0.372093	0.212121	0.662651	0.378378	0.5	0.5625	0.53211	0.408333
	0.19469	0.168224	0.3	0.469388	0.521368	0.403509	0.516129	0.386207
	0.221311	0.139241	0.333333	0.380435	0.344828	0.392523	0.52381	0.469697
	0.298387	0.191781	0.484211	0.307692	0.373737	0.618421	0.271845	0.453125
	0.245763	0.0987654	0.396694	0.385417	0.466667	0.445312	0.384615	0.366972
	0.170732	0.177778	0.37037	0.352941	0.427419	0.663043	0.484848	0.403846
	0.184466	0.120482	0.336283	0.461538	0.373913	0.378378	0.317073	0.585106
	0.24	0.333333	0.538462	0.522727	0.309735	0.291667	0.333333	0.461538
	0.342342	0.265306	0.542056	0.455696	0.455446	0.280992	0.421875	0.407407
	0.238938	0.150943	0.518987	0.4	0.428571	0.427273	0.377953	0.390244
	0.330508	0.15534	0.376147	0.46875	0.321429	0.364407	0.529412	0.485149
	0.375	0.172043	0.353982	0.625	0.398496	0.395833	0.5	0.454545
	0.219048	0.193277	0.425926	0.488889	0.558824	0.46875	0.455285	0.382353
	0.234694	0.125	0.324561	0.459184	0.447154	0.431579	0.321678	0.394737
	0.287356	0.112245	0.382114	0.270588	0.339286	0.366337	0.471545	0.554348
	0.338983	0.198276	0.540541	0.483871	0.439252	0.433566	0.345588	0.515385
	0.294118	0.0869565	0.378641	0.423423	0.554455	0.403509	0.348214	0.348214
	0.247863	0.125	0.557692	0.485437	0.378641	0.504274	0.475	0.443396
	0.266667	0.164835	0.465116	0.439252	0.417582	0.514925	0.596491	0.364486
Average	0.266275	0.187053	0.43094	0.429634	0.435481	0.42705	0.438966	0.435572
SD	0.0527637	0.0511857	0.0919321	0.0779433	0.0882308	0.106663	0.08186	0.0744202
Bonferroni's multiple comparison test							Compared with WT
P-Value			Compared with unc-80(lf)				<0.001	<0.001
			<0.001	<0.001	<0.001	<0.001
Figure 1E
Genotype	WT	unc-80(lf)	twk-40(mac425); unc-80(lf)
			No tg	Ptwk-40L::twk-40b_gDNA			Ptwk-40R::twk-40a/c_gDNA
				line 1	line 2	line 3	line 1	line 2	line 3
Curvature index	0.435028	0.164835	0.58046	0.080979	0.192037	0.256356	0.40404	0.236842	0.332487
	0.366242	0.235897	0.48046	0.228916	0.256131	0.281596	0.377088	0.309179	0.250639
	0.26742	0.175676	0.375212	0.282306	0.308889	0.254054	0.243781	0.286408	0.258794
	0.436893	0.202797	0.569597	0.284314	0.275862	0.40275	0.28401	0.258145	0.266344
	0.393526	0.292208	0.551579	0.079777	0.239035	0.230415	0.248139	0.344828	0.35101
	0.175803	0.143791	0.339483	0.086785	0.21982	0.241299	0.246073	0.265664	0.277922
	0.340659	0.271605	0.562802	0.277358	0.178971	0.296128	0.219577	0.469333	0.318627
	0.236948	0.15625	0.318258	0.334566	0.314775	0.290909	0.262899	0.225064	0.343066
	0.207627	0.213904	0.53373	0.268551	0.233906	0.271715	0.219388	0.408416	0.419192
	0.253597	0.117647	0.576375	0.361829	0.332661	0.280353	0.25	0.254279	0.267532
	0.173246	0.102564	0.337079	0.226824	0.238411	0.181193	0.298507	0.363636	0.281579
	0.169643	0.169935	0.367265	0.249049	0.211663	0.244161	0.286765	0.28133	0.306569
	0.417657	0.127273	0.529289	0.187023	0.253906	0.180617	0.31592	0.312821	0.306173
	0.290672	0.164063	0.355641	0.312139	0.27115	0.182898	0.335749	0.30273	0.286747
	0.255459	0.055944	0.55303	0.303774	0.315011	0.392034	0.280488	0.313924	0.310263
	0.214008	0.087302	0.375519	0.315152	0.341935	0.324324	0.331731	0.346835	0.24359
	0.381503	0.141892	0.271812	0.398039	0.329004	0.245077	0.291457	0.326582	0.272953
	0.256499	0.140625	0.354651	0.369048	0.257081	0.342685	0.292271	0.260982	0.263291
	0.357513	0.129032	0.297203	0.37757	0.171569	0.454158	0.314634	0.316062	0.328467
	0.239766	0.166667	0.260274	0.242604	0.167059	0.27	0.269802	0.260759	0.2675
	0.204124	0.136364	0.280075	0.226923	0.317895	0.239407	0.29703	0.262211	0.295567
	0.181996	0.189394	0.426036	0.34358	0.267123	0.197652	0.224543	0.310945	0.374083
	0.200765	0.116279	0.310559	0.153986	0.351282	0.245763	0.259259	0.242188	0.358491
	0.263043	0.14557	0.708075	0.202925	0.382743	0.251521	0.264198	0.216146	0.354217
	0.276083	0.183246	0.486891	0.213873	0.205011	0.236239	0.268409	0.274559	0.293103
	0.315789	0.224719	0.44065	0.330813	0.271967	0.254737	0.243902	0.252475	0.326582
	0.29361	0.142857	0.382671	0.338645	0.228758	0.228283	0.362963	0.240409	0.25
	0.302405	0.171429	0.400998	0.370656	0.44358	0.174393	0.312796	0.262735	0.288509
	0.323471	0.12782	0.643478	0.221359	0.319149	0.16092	0.354271	0.408521	0.293367
	0.202479	0.164557	0.366248	0.297834	0.256842	0.266234	0.24228	0.276808	0.389873
	0.193317	0.213333	0.563636	0.263251	0.386111	0.358	0.293671	0.32266	0.423469
	0.213052	0.174359	0.346512	0.170172	0.30137	0.256071	0.215347	0.368831	0.289412
	0.328647	0.196721	0.388686	0.217213	0.255597	0.239837	0.251889	0.417051	0.225064
	0.341317	0.14	0.360709	0.238434	0.208333	0.266112	0.225974	0.279597	0.421875
	0.252137	0.208589	0.492537	0.276471	0.181818	0.24026	0.246819	0.254321	0.284974
	0.260949	0.171779	0.601713	0.333996	0.285388	0.299197	0.183246	0.235589	0.259446
	0.330357	0.206452	0.450368	0.402	0.293598	0.216518	0.244898	0.317949	0.240385
	0.289474	0.13986	0.758315	0.362429	0.242144	0.213808	0.241975	0.300505	0.311275
	0.269903	0.122449	0.347992	0.164	0.183333	0.18427	0.360743	0.302267	0.25
	0.272201	0.192771	0.459707	0.254269	0.34004	0.254509	0.39433	0.277922	0.309756
Average	0.279621	0.165711	0.445139	0.266236	0.270774	0.260161	0.281522	0.299188	0.304805
SD	0.0726964	0.046333	0.122239	0.083326	0.0638537	0.0622919	0.0517122	0.0563006	0.0502814
Bonferroni's multiple comparison test				Compared with twk-40(lf); unc-80(lf)
P-Value				<0.001	<0.001	<0.001	<0.001	<0.001	<0.001
Figure 1F
Genotype	WT	twk-40(lf)	unc-80(lf)	twk-40(lf); unc-80(lf)	unc-79(lf)	twk-40(lf); unc-79(lf)	nca-2(lf); nca-1(lf)	nca-2(lf); twk-40(lf); nca-1(lf)	nlf-1(lf)	twk-40(lf); nlf-1(lf)
Curvature index	0.3	0.417323	0.186275	0.357143	0.174242	0.568807	0.230769	0.347107	0.268657	0.335404
	0.386139	0.471698	0.0987654	0.30719	0.204918	0.335766	0.266667	0.285714	0.171429	0.569892
	0.292453	0.4	0.225225	0.314815	0.116667	0.370079	0.138462	0.520833	0.179245	0.425926
	0.21875	0.398058	0.103448	0.444444	0.265306	0.459677	0.13	0.477064	0.140741	0.490196
	0.245455	0.453608	0.206612	0.373913	0.182609	0.551402	0.297521	0.376923	0.131579	0.364407
	0.243478	0.408333	0.244094	0.396552	0.21374	0.540323	0.134615	0.586538	0.254386	0.375
	0.324074	0.357143	0.22314	0.56383	0.25	0.4	0.130435	0.345588	0.230769	0.556701
	0.304348	0.485149	0.253623	0.4	0.166667	0.34127	0.216216	0.526786	0.147287	0.536
	0.230769	0.449438	0.264463	0.595745	0.146341	0.394737	0.308333	0.428571	0.107438	0.396694
	0.281818	0.358333	0.176991	0.425	0.189189	0.325203	0.170732	0.488	0.118644	0.30597
	0.29661	0.428571	0.25	0.574257	0.165049	0.417391	0.239669	0.522124	0.159664	0.496183
	0.309278	0.310606	0.121495	0.370079	0.133333	0.426087	0.2	0.336207	0.22314	0.545455
	0.300813	0.415842	0.133333	0.305785	0.298969	0.460784	0.135714	0.49505	0.21875	0.342105
	0.207317	0.421429	0.266187	0.429907	0.269663	0.522936	0.128788	0.444444	0.206349	0.383929
	0.238636	0.376	0.234375	0.325	0.232143	0.361111	0.112245	0.371429	0.152	0.428571
	0.241071	0.394366	0.168142	0.523077	0.132743	0.316239	0.157407	0.303571	0.235772	0.635514
	0.22619	0.413793	0.155963	0.482456	0.183908	0.325397	0.198113	0.60177	0.234848	0.433628
	0.317308	0.5	0.208333	0.415929	0.213483	0.546296	0.107143	0.380165	0.278261	0.436364
	0.219048	0.594059	0.151261	0.345455	0.116505	0.596491	0.138614	0.326531	0.312977	0.419355
	0.270833	0.491935	0.159292	0.553719	0.233871	0.488	0.243243	0.411348	0.175	0.428571
	0.26	0.611111	0.2	0.284615	0.222222	0.584906	0.306306	0.412698	0.130435	0.347826
	0.255102	0.468254	0.142857	0.413793	0.132075	0.384615	0.264151	0.393939	0.161017	0.340426
	0.159574	0.398148	0.140187	0.285714	0.158879	0.401709	0.203883	0.554545	0.115646	0.260563
	0.271739	0.392308	0.16	0.566667	0.271028	0.3125	0.173554	0.303571	0.232323	0.422018
	0.212766	0.329897	0.278261	0.5	0.266129	0.608247	0.237705	0.33	0.221154	0.254717
	0.207921	0.432432	0.19802	0.318584	0.140351	0.514851	0.140351	0.358491	0.228814	0.31405
	0.333333	0.416667	0.132653	0.283333	0.146341	0.519608	0.156522	0.533333	0.205128	0.388889
	0.330357	0.470588	0.207692	0.638889	0.168317	0.42268	0.1875	0.460177	0.259542	0.367521
	0.304348	0.487805	0.174312	0.53271	0.11236	0.438776	0.320755	0.509615	0.110345	0.632075
	0.280992	0.440367	0.233871	0.448598	0.115789	0.330986	0.268519	0.582609	0.133803	0.54902
	0.265152	0.574713	0.114943	0.393162	0.2	0.321429	0.224299	0.596491	0.120301	0.310924
	0.207921	0.283465	0.204082	0.436975	0.236842	0.371212	0.208333	0.410596	0.201439	0.477273
	0.257426	0.313043	0.185484	0.425	0.247788	0.547619	0.204301	0.38	0.265306	0.384615
	0.281481	0.473684	0.237624	0.373984	0.144144	0.298246	0.14	0.491935	0.206897	0.480519
	0.301587	0.419643	0.178947	0.548387	0.101852	0.286957	0.106061	0.371212	0.269565	0.558559
	0.316239	0.453333	0.218182	0.544715	0.110092	0.406504	0.169231	0.324786	0.131148	0.398305
	0.313559	0.354545	0.114583	0.491379	0.14876	0.44697	0.166667	0.354545	0.267717	0.382609
	0.197802	0.430769	0.151515	0.561905	0.140496	0.316667	0.130435	0.285714	0.252174	0.396694
	0.238095	0.412281	0.216495	0.537736	0.152381	0.530769	0.136752	0.296	0.174603	0.551402
	0.262136	0.336207	0.173077	0.287129	0.269231	0.528	0.162393	0.299213	0.189189	0.653465
Average	0.267798	0.426124	0.187345	0.434439	0.184361	0.433031	0.18981	0.420631	0.195587	0.434433
SD	0.0458839	0.0703915	0.0477148	0.100964	0.0547211	0.0950125	0.0599605	0.0956507	0.0552755	0.100914
Student’s t-test			Pairwise comparison		Pairwise comparison		Pairwise comparison		Pairwise comparison
P-Value			<0.001		<0.001		<0.001		<0.001

## Sheet: Figure 2
	Figure 2D
Genotype	WT	unc-80(lf)	twk-40(lf); unc-80(lf)
			No tg	Punc-119::twk-40b_cDNA		Ptwk-40F::twk-40a_cDNA		Ptwk-40L::twk-40a_cDNA		Ptwk-40L::twk-40b_cDNA		Ptwk-40R::twk-40b_cDNA		Punc-80::twk-40b_cDNA		Pnlf-1::twk-40b_cDNA		Pnmr-1::twk-40b_cDNA
				line 1	line 2	line 1	line 2	line 1	line 2	line 1	line 2	line 1	line 2	line 1	line 2	line 1	line 2	line 1	line 2
Curvature index	0.284404	0.192661	0.472	0.403361	0.281553	0.211382	0.17037	0.320312	0.375	0.348624	0.23301	0.382353	0.163265	0.309524	0.235772	0.286885	0.186992	0.232759	0.239669
	0.272	0.226891	0.411765	0.309524	0.235849	0.195122	0.221154	0.273504	0.304	0.206349	0.38	0.444444	0.347826	0.176	0.349515	0.241935	0.459677	0.281818	0.324324
	0.230159	0.108911	0.346774	0.340741	0.352941	0.20339	0.17094	0.268116	0.398058	0.254386	0.375	0.2	0.206349	0.353741	0.355556	0.384615	0.357143	0.285714	0.19697
	0.324324	0.142857	0.554622	0.314516	0.265152	0.292857	0.132911	0.347458	0.401961	0.333333	0.392	0.241135	0.266667	0.247619	0.419355	0.307143	0.434783	0.449541	0.367925
	0.254902	0.171171	0.311688	0.208	0.215385	0.335938	0.183333	0.285714	0.276316	0.325758	0.349515	0.208	0.382353	0.321429	0.253968	0.305344	0.203704	0.340909	0.304
	0.198473	0.177083	0.619048	0.197279	0.28	0.24	0.285714	0.288	0.213592	0.314516	0.428571	0.309524	0.192	0.339806	0.328	0.299145	0.277778	0.359649	0.3125
	0.198413	0.291262	0.571429	0.27027	0.185714	0.206349	0.293578	0.231293	0.349206	0.206349	0.1875	0.298507	0.37415	0.206349	0.356061	0.219697	0.380952	0.288	0.22807
	0.362903	0.144231	0.387755	0.321429	0.321429	0.333333	0.316327	0.191176	0.176	0.348624	0.287037	0.22549	0.251656	0.298246	0.266667	0.430894	0.304688	0.309524	0.470085
	0.333333	0.0982143	0.428571	0.22807	0.238095	0.321101	0.343137	0.28	0.226562	0.33871	0.164557	0.346154	0.184397	0.257426	0.33871	0.330275	0.189394	0.268519	0.285714
	0.312	0.239583	0.318519	0.27451	0.386364	0.229008	0.290598	0.192593	0.290323	0.31746	0.317829	0.346939	0.330645	0.342105	0.327103	0.28	0.213115	0.261682	0.246154
	0.376238	0.264706	0.368	0.380952	0.245098	0.191176	0.394231	0.265306	0.252427	0.152381	0.18254	0.289655	0.37931	0.221519	0.315789	0.368421	0.27619	0.344828	0.401786
	0.192982	0.245614	0.547619	0.22807	0.26	0.180952	0.209091	0.431373	0.219298	0.197279	0.25	0.198413	0.246575	0.206349	0.198413	0.318584	0.282258	0.292683	0.361905
	0.226087	0.211382	0.401408	0.26	0.209677	0.209677	0.281553	0.390476	0.285714	0.246835	0.173077	0.214815	0.270677	0.378641	0.264	0.190476	0.431034	0.286765	0.31746
	0.309524	0.178571	0.539683	0.184615	0.343137	0.29661	0.241379	0.362069	0.222222	0.301587	0.217391	0.268657	0.212121	0.282258	0.219697	0.183486	0.254237	0.271318	0.328125
	0.242718	0.106557	0.303922	0.269841	0.359223	0.325397	0.280374	0.277027	0.180451	0.4	0.165354	0.258333	0.184615	0.230769	0.225564	0.285714	0.382114	0.348624	0.349515
	0.257143	0.278846	0.27619	0.275168	0.301587	0.306569	0.265625	0.238095	0.272059	0.192308	0.295455	0.427419	0.265306	0.208	0.254545	0.270833	0.412698	0.459184	0.375
	0.27193	0.198473	0.588235	0.378151	0.217742	0.412281	0.185484	0.25	0.22807	0.277778	0.397059	0.227273	0.206349	0.428571	0.190476	0.41844	0.314286	0.46875	0.273438
	0.373239	0.123711	0.265152	0.347826	0.361111	0.313725	0.241935	0.304762	0.352941	0.228571	0.308271	0.294118	0.328	0.351852	0.238095	0.294118	0.287037	0.4	0.333333
	0.263514	0.147059	0.489362	0.390244	0.299145	0.164557	0.166667	0.282258	0.361111	0.222222	0.272109	0.339623	0.259259	0.222222	0.210884	0.368421	0.176871	0.322581	0.240741
	0.176871	0.224719	0.516556	0.253521	0.18	0.277778	0.16	0.216667	0.299145	0.18254	0.207207	0.254386	0.4	0.257862	0.214876	0.35	0.230159	0.359649	0.330097
	0.213235	0.263636	0.440994
	0.251852	0.27	0.460317
	0.303922	0.15534	0.526718
	0.216667	0.157895	0.522936
	0.256881	0.22314	0.5
	0.218543	0.223529	0.333333
	0.246479	0.185567	0.411765
	0.355769	0.108696	0.266234
	0.272109	0.148515	0.419643
	0.183099	0.166667	0.450382
	0.213235	0.104762	0.48227
	0.227642	0.126984	0.429752
	0.181818	0.2	0.445545
	0.264	0.146789	0.5
	0.313725	0.206897	0.243478
	0.330189	0.202128	0.596491
	0.209677	0.166667	0.356522
	0.266667	0.136752	0.619048
	0.3125	0.233333	0.453125
	0.170543	0.179245	0.604839
Average	0.261743	0.184476	0.444542	0.284382		0.25204		0.284516		0.274477		0.280669		0.280083		0.304738		0.322983
SD	0.0564439	0.052085	0.104515	0.0632111		0.0676414		0.0646262		0.0768112		0.0733359		0.0654979		0.0780232		0.0659476
Bonferroni's multiple comparison test			Compared with twk-40(lf); unc-80(lf)
P-Value				<0.001		<0.001		<0.001		<0.001		<0.001		<0.001		<0.001		<0.001
Figure 2E
Genotype	WT	twk-40(lf); unc-80(lf)	unc-80(lf)	unc-80(lf); PU6::twk-40_sgRNAs
				Punc-119::Cas9		Ptwk-40L::Cas9		Pnmr-1::Cas9
				line 1	line 2	line 1	line 2	line 1	line 2
Curvature index	0.258621	0.343511	0.278261	0.319149	0.245614	0.305785	0.198473	0.309091	0.300813
	0.290323	0.470588	0.177215	0.328	0.226087	0.257812	0.269504	0.271186	0.296875
	0.243902	0.472727	0.149425	0.395161	0.25	0.348624	0.198347	0.18	0.225806
	0.216216	0.37037	0.156863	0.227642	0.387755	0.221154	0.264151	0.222222	0.25
	0.176991	0.445255	0.213675	0.34375	0.4	0.328358	0.214876	0.284404	0.263566
	0.260504	0.330357	0.186992	0.294964	0.382022	0.339286	0.261261	0.283333	0.362745
	0.298387	0.451923	0.176	0.322581	0.454545	0.212121	0.294574	0.345455	0.298387
	0.193548	0.33	0.193878	0.3125	0.403846	0.209302	0.267717	0.275862	0.239316
	0.269231	0.306452	0.258929	0.350877	0.368932	0.311111	0.282443	0.247863	0.25
	0.245763	0.591837	0.188119	0.240741	0.280992	0.222222	0.245283	0.346939	0.206897
	0.173077	0.632653	0.142857	0.397959	0.25	0.304762	0.277228	0.263636	0.276119
	0.236842	0.407407	0.151163	0.305263	0.245614	0.300971	0.372727	0.231405	0.257576
	0.193548	0.355769	0.116279	0.218182	0.336449	0.240385	0.235772	0.169643	0.227723
	0.269565	0.471154	0.134615	0.233871	0.294643	0.371212	0.243243	0.29771	0.295238
	0.256637	0.432	0.284314	0.318966	0.278261	0.396396	0.352941	0.306122	0.361905
	0.305556	0.291667	0.243478	0.274194	0.245614	0.338983	0.361905	0.348624	0.278689
	0.22069	0.345133	0.256198	0.316667	0.4	0.221154	0.364486	0.424528	0.256637
	0.217742	0.265734	0.280303	0.209677	0.351145	0.397959	0.222222	0.361111	0.224719
	0.307692	0.520325	0.12844	0.374046	0.239669	0.303571	0.273381	0.342105	0.197917
	0.367347	0.496296	0.123596	0.363636	0.428571	0.274336	0.350746	0.221374	0.20202
	0.258929	0.463918	0.116279
	0.27193	0.314815	0.163265
	0.353982	0.614679	0.188119
	0.239669	0.404762	0.271845
	0.225806	0.475248	0.184211
	0.28	0.47	0.269565
	0.278351	0.495935	0.206186
	0.193878	0.456	0.268041
	0.318966	0.254386	0.22093
	0.236641	0.511278	0.118812
	0.317241	0.438356	0.104
	0.29078	0.313559	0.251852
	0.216667	0.333333	0.230769
	0.262136	0.451923	0.198113
	0.207692	0.45283	0.207207
	0.339623	0.317073	0.169643
	0.173913	0.462069	0.221311
	0.211382	0.404255	0.257426
	0.233871	0.5	0.183486
	0.272727	0.39	0.121212
Average	0.254659	0.421389	0.194822	0.31544		0.28642		0.275139
SD	0.0480445	0.0906228	0.0537542	0.065662		0.0575953		0.0558927
Bonferroni's multiple comparison test			Compared with unc-80(lf)
P-Value				<0.001		<0.001		<0.001

## Sheet: Figure 3
Figure 3A
Genotype	WT	twk-40(lf)
		No TG	Ptwk-40F::twk-40a_cDNA		Ptwk-40L::twk-40a_cDNA		Ptwk-40R::twk-40a_cDNA		Pnmr-1::twk-40a_cDNA		Pacr-2::twk-40a_cDNA		Pcfi-1::twk-40a_cDNA		Ptrp-4::twk-40a_cDNA		Plim-6(int4):twk-40a_cDNA
			line 1	line 2	line 1	line 2	line 1	line 2	line 1	line 2	line 1	line 2	line 1	line 2	line 1	line 2	line 1	line 2
Curvature index	0.222973	0.371681	0.309524	0.25	0.38835	0.219048	0.307692	0.372093	0.376147	0.342857	0.536585	0.490566	0.365854	0.556522	0.455285	0.380282	0.537736	0.373016
	0.294574	0.412698	0.184	0.232759	0.27551	0.339623	0.272727	0.317073	0.271028	0.321101	0.512	0.602041	0.392	0.390977	0.380952	0.380952	0.520325	0.375
	0.25	0.387597	0.211382	0.234848	0.391304	0.233871	0.45	0.290323	0.435185	0.289256	0.361905	0.407895	0.52381	0.263158	0.409524	0.367188	0.314516	0.278912
	0.343511	0.449541	0.222222	0.272	0.314516	0.28	0.237113	0.366667	0.345455	0.460784	0.414634	0.451923	0.34127	0.536364	0.290323	0.277027	0.382353	0.441176
	0.284483	0.342857	0.357798	0.257143	0.277778	0.269841	0.269231	0.361345	0.353982	0.269231	0.36	0.535088	0.552	0.460317	0.524272	0.272109	0.373984	0.357724
	0.213235	0.51938	0.272	0.204225	0.256	0.352941	0.434783	0.263566	0.426087	0.429907	0.479675	0.254658	0.556452	0.56	0.493506	0.429487	0.394366	0.468254
	0.304	0.357798	0.285714	0.315789	0.272727	0.342857	0.321429	0.388889	0.310345	0.415254	0.533333	0.366412	0.433824	0.359375	0.240741	0.590909	0.414815	0.434109
	0.280702	0.590476	0.290076	0.207692	0.284553	0.268519	0.318182	0.377358	0.346154	0.419118	0.290323	0.225225	0.503876	0.439394	0.558824	0.59	0.539683	0.509804
	0.325	0.444444	0.184397	0.392157	0.180451	0.264151	0.358491	0.4	0.482143	0.340741	0.596491	0.528	0.371429	0.421053	0.394737	0.495726	0.435484	0.605769
	0.268519	0.487603	0.278846	0.216981	0.284314	0.230769	0.428571	0.401786	0.376068	0.255319	0.517544	0.306452	0.478632	0.242604	0.478873	0.457627	0.514286	0.386076
	0.278846	0.513514	0.190789	0.274809	0.295238	0.353448	0.377193	0.455285	0.266055	0.404959	0.393103	0.398374	0.457627	0.341463	0.398649	0.394366	0.298246	0.443396
	0.220339	0.368932	0.320755	0.239669	0.212963	0.264901	0.225	0.375	0.292683	0.237624	0.415493	0.336	0.460784	0.448	0.459259	0.296	0.462585	0.363636
	0.193277	0.367925	0.209302	0.241379	0.348214	0.295082	0.361905	0.311111	0.29771	0.356522	0.477876	0.445312	0.462264	0.570093	0.451128	0.467742	0.371622	0.567308
	0.295652	0.466667	0.257812	0.201754	0.306452	0.267176	0.27193	0.372549	0.307018	0.392157	0.325397	0.471154	0.362903	0.36478	0.552846	0.428571	0.490566	0.353741
	0.281481	0.425373	0.248276	0.324324	0.244898	0.206349	0.389381	0.340278	0.295652	0.38835	0.336	0.554455	0.385185	0.529412	0.5	0.252427	0.491667	0.5
	0.272727	0.385714	0.207407	0.382353	0.241379	0.215827	0.251908	0.251656	0.377358	0.434109	0.484375	0.516667	0.437908	0.504348	0.468254	0.504425	0.430769	0.269841
	0.342105	0.453333	0.190476	0.284553	0.216667	0.297101	0.37931	0.306306	0.455357	0.393333	0.457143	0.582524	0.360544	0.412698	0.48062	0.360902	0.291667	0.522936
	0.1875	0.330709	0.254902	0.32381	0.382114	0.316901	0.230769	0.256198	0.312977	0.205674	0.413462	0.568807	0.277778	0.452174	0.437037	0.472	0.508772	0.451613
	0.330579	0.425926	0.269231	0.175439	0.330645	0.32	0.315385	0.264706	0.33871	0.29771	0.364486	0.485714	0.552	0.398438	0.42029	0.531746	0.367347	0.509804
	0.18254	0.579832	0.214953	0.286765	0.307692	0.246914	0.383333	0.244444	0.309524	0.414414	0.301587	0.5	0.596154	0.338129	0.526667	0.346154	0.448	0.258503
	0.273438	0.590476
	0.221429	0.315385
	0.22695	0.378571
	0.232394	0.39726
	0.177778	0.291139
	0.216667	0.539062
	0.266667	0.443396
	0.37963	0.377953
	0.325397	0.319149
	0.33871	0.590476
	0.243243	0.484127
	0.245283	0.393939
	0.343137	0.464
	0.266667	0.429688
	0.240741	0.418605
	0.310078	0.365517
	0.190476	0.543103
	0.201923	0.491667
	0.300813	0.349515
	0.268293	0.555556
Average	0.266044	0.435515	0.256958		0.284927		0.332524		0.351101		0.439967		0.43654		0.430436		0.426485
SD	0.0515129	0.0819628	0.0538172		0.0517228		0.0640913		0.0663294		0.0964988		0.088731		0.0898745		0.0862237
Bonferroni's multiple comparison test			Compared with twk-40(lf);Ex[Ptwk-40F::twk-40a_cDNA]
P-Value					>0.999		<0.001		<0.001
		Compared with twk-40(lf)
			<0.001		<0.001		<0.001		<0.001		>0.999		>0.999		>0.999		>0.999
Figure 3B
Genotype	WT	twk-40(lf)	twk-40(mac564) (twk-40a(lf))	twk-40(mac554) (twk-40b(lf))	twk-40(mac557) (twk-40c(lf))	twk-40(mac558) (twk-40b/c(lf))	twk-40(mac560) (twk-40a/b/c(lf))
Curvature index	0.345455	0.443478	0.342857	0.381818	0.272727	0.43	0.464286
	0.191489	0.485981	0.333333	0.277778	0.254777	0.319672	0.567308
	0.325	0.347826	0.22807	0.396226	0.287671	0.442308	0.371681
	0.327869	0.391304	0.345133	0.453704	0.308271	0.364486	0.44
	0.245902	0.428571	0.269841	0.359223	0.273333	0.362205	0.330435
	0.243902	0.333333	0.247619	0.352941	0.246667	0.431373	0.485437
	0.225	0.602041	0.364486	0.346154	0.274809	0.611111	0.422764
	0.286765	0.357798	0.341085	0.392857	0.373134	0.33945	0.492063
	0.2	0.503817	0.333333	0.301587	0.239669	0.428571	0.494845
	0.22807	0.435185	0.180952	0.339623	0.218487	0.393617	0.409449
	0.301587	0.364341	0.207207	0.367347	0.256579	0.540816	0.274648
	0.2	0.330357	0.352941	0.371429	0.193548	0.436364	0.358491
	0.254902	0.365672	0.291667	0.394737	0.380597	0.362903	0.428571
	0.190476	0.587719	0.307692	0.414634	0.256579	0.377193	0.380165
	0.320388	0.403361	0.357143	0.373016	0.205479	0.348214	0.540323
	0.266667	0.375	0.35	0.308943	0.195946	0.241667	0.539823
	0.25	0.373984	0.327586	0.219697	0.198529	0.469027	0.365385
	0.280992	0.456	0.313043	0.529412	0.315789	0.525862	0.364486
	0.219512	0.495413	0.382353	0.438095	0.25625	0.541667	0.435185
	0.234234	0.520408	0.248227	0.495238	0.274648	0.438202	0.392157
	0.198582	0.480769	0.252427	0.386792	0.306452	0.383838	0.424528
	0.259542	0.348214	0.232759	0.350877	0.305785	0.381443	0.5
	0.322222	0.327586	0.188034	0.305085	0.252174	0.298246	0.447368
	0.3	0.576	0.333333	0.308411	0.245614	0.258929	0.46729
	0.316327	0.450382	0.2	0.235772	0.265487	0.45283	0.314516
	0.211382	0.291339	0.189394	0.32381	0.256198	0.394231	0.304
	0.233871	0.409091	0.191667	0.324786	0.333333	0.439252	0.318584
	0.295238	0.512	0.336735	0.412281	0.33913	0.375	0.318966
	0.254717	0.475177	0.346154	0.423423	0.331169	0.371681	0.590476
	0.231481	0.49	0.230159	0.408333	0.308333	0.333333	0.504202
	0.194915	0.541667	0.180952	0.343511	0.230159	0.408	0.508333
	0.247863	0.456897	0.21875	0.366412	0.315789	0.319328	0.527559
	0.214286	0.452174	0.179104	0.368421	0.333333	0.330508	0.265625
	0.25	0.48855	0.227723	0.356522	0.342857	0.536082	0.350515
	0.274336	0.351852	0.232143	0.221239	0.37594	0.561798	0.561224
	0.304348	0.366337	0.284553	0.258621	0.230159	0.488372	0.357143
	0.241935	0.478632	0.278689	0.330645	0.289062	0.423913	0.405941
	0.323529	0.310606	0.195489	0.333333	0.247863	0.273585	0.413462
	0.284404	0.447761	0.240385	0.290076	0.287582	0.412281	0.590909
	0.247619	0.360294	0.176	0.387755	0.202703	0.421488	0.394958
Average	0.25862	0.430423	0.270975	0.356264	0.277065	0.406721	0.428078
SD	0.0435593	0.0785857	0.0647048	0.0656809	0.0498865	0.0829465	0.0869077
Bonferroni's multiple comparison test				Compared with twk-40(mac554)
P-Value						0.034	<0.001
	Compared with WT
		<0.001	>0.999	<0.001	>0.999	<0.001	<0.001
Figure 3C
Genotype	WT	twk-40(lf)
		No TG	Ptwk-40F::twk-40a_cDNA		Ptwk-40L::twk-40a_cDNA		Ptwk-40R::twk-40a_cDNA		Pnmr-1::twk-40a_cDNA		Pacr-2::twk-40a_cDNA		Pcfi-1::twk-40a_cDNA		Ptrp-4::twk-40a_cDNA		Plim-6(int4):twk-40a_cDNA
			line 1	line 2	line 1	line 2	line 1	line 2	line 1	line 2	line 1	line 2	line 1	line 2	line 1	line 2	line 1	line 2
Backward body bends	7	11	5	9	10	9	7	7	10	8	10	9	10	7	8	10	9	10
	7	10	5	5	9	9	10	8	8	7	11	8	12	8	7	11	10	12
	5	9	4	7	8	9	9	6	9	10	12	10	11	14	10	10	12	7
	6	8	6	5	11	10	8	5	6	11	10	9	11	9	11	9	11	9
	6	9	7	6	12	10	5	10	7	8	11	11	9	10	11	13	10	8
	6	12	7	6	11	11	8	9	8	7	7	12	8	12	10	9	9	10
	9	14	5	7	11	8	6	9	12	10	8	8	10	11	12	7	9	10
	9	10	5	5	10	8	5	11	8	6	9	9	10	8	9	10	9	12
	8	11	9	5	9	8	12	9	11	9	10	7	11	10	9	9	10	10
	5	10	6	4	8	7	8	7	10	10	12	10	11	14	8	10	11	9
	6	9	5	7	7	10	8	7	9	8	11	10	9	10	10	11	11	9
	6	8	6	3	10	11	7	8	5	7	13	9	9	7	10	11	7	8
	5	7	4	6	11	12	8	7	7	9	14	9	8	8	11	10	7	12
	5	8	7	5	12	10	11	7	9	8	8	11	12	9	13	9	13	13
	6	10	7	6	6	9	8	6	8	10	11	11	12	8	9	8	13	10
	4	10	8	7	10	9	8	5	8	11	9	7	10	8	8	10	8	7
	7	12	9	7	11	8	9	8	6	7	10	8	11	10	10	12	9	7
	5	13	10	9	9	9	11	10	7	6	7	10	11	12	11	11	8	10
	7	11	7	5	8	10	6	9	10	7	8	11	14	11	12	11	9	13
	6	10	5	5	10	9	7	7	9	6	9	10	9	11	14	9	10	12
	8	7
	8	10
	9	8
	9	9
	5	9
	6	10
	6	11
	6	11
	5	12
	5	14
	7	13
	9	11
	4	8
	7	7
	5	6
	6	10
	5	12
	6	11
	6	11
	5	9
Average	6.3	10.025	6.15		9.475		7.9		8.3		9.725		10.125		10.075		9.825
SD	1.4	1.8906	1.57401		1.41399		1.74356		1.66132		1.65812		1.79147		1.55543		1.78728
Bonferroni's multiple comparison test					Compared with twk-40(lf);Ex[Ptwk-40F::twk-40a_cDNA]
P-Value					<0.001		<0.001		<0.001
		Compared with twk-40(lf)
			<0.001		>0.999		<0.001		<0.001		>0.999		>0.999		>0.999		>0.999
Figure 3D
Genotype	WT	twk-40(lf)	twk-40(mac564); twk-40a(lf)	twk-40(mac554); twk-40b(lf)	twk-40(mac557); twk-40c(lf)	twk-40(mac558); twk-40b/c(lf)	twk-40(mac560); twk-40a/b/c(lf)
Backward body bends	7	10	10	7	9	8	12
	5	11	9	6	6	8	10
	7	9	8	5	6	7	9
	6	12	6	8	5	8	8
	7	10	6	5	7	6	10
	8	12	7	6	5	8	10
	9	14	11	8	8	7	8
	5	10	10	5	4	10	7
	6	9	6	8	5	9	11
	7	11	9	8	6	6	12
	7	8	6	10	9	8	7
	6	12	8	7	6	7	9
	8	10	9	7	8	4	9
	5	13	6	7	5	7	8
	6	11	11	6	5	6	10
	7	10	7	8	8	9	10
	4	9	6	6	6	5	11
	7	8	8	9	9	8	10
	5	7	11	5	7	6	7
	6	7	8	6	5	9	10
	4	6	9	7	7	5	8
	8	12	9	5	8	7	10
	5	15	10	9	6	10	10
	7	8	9	6	6	6	11
	6	10	10	9	6	8	6
	5	9	8	5	9	9	14
	7	7	8	9	8	6	7
	7	11	5	4	5	9	12
	8	10	8	7	5	8	10
	7	11	8	7	7	5	10
	10	10	9	8	7	5	11
	7	9	10	6	4	7	9
	7	8	8	5	5	7	12
	7	9	10	8	6	7	13
	5	12	8	5	6	8	10
	6	13	9	6	6	6	7
	8	11	8	7	7	8	11
	5	8	9	7	9	9	8
	7	10	10	8	8	7	8
	9	10	7	8	6	7	9
Average	6.575	10.05	8.35	6.825	6.5	7.25	9.6
SD	1.33954	1.9615	1.54191	1.42982	1.43178	1.42741	1.8
Bonferroni's multiple comparison test
		Compared with twk-40(mac564)
P-Value		<0.001					0.011
	Compared with WT
		<0.001	<0.001	>0.999	>0.999	>0.999	<0.001

## Sheet: Figure 4
Figure 4B
Genotype	WT	twk-40(mac504gf)	Ptwk-40F::twk-40a_cDNA(mac504gf)		twk-40(mac505gf)	Ptwk-40F::twk-40a_cDNA(mac505gf)		Ptwk-40L::twk-40a_cDNA(mac505gf)		Ptwk-40R::twk-40a_cDNA(mac505gf)		Pnmr-1::twk-40a_cDNA(mac505gf)
			line 1	line 2		line 1	line 2	line 1	line 2	line 1	line 2	line 1	line 2
Forward body bends (1 min)	68	4	15	16	0	0	0	0	1	7	4	0	25
	52	17	5	0	0	2	0	1	0	7	7	23	0
	48	1	14	10	0	4	0	1	0	40	11	0	4
	36	3	16	20	0	0	1	1	0	24	12	1	12
	49	4	5	9	0	3	2	1	0	17	17	0	3
	39	7	3	16	0	0	1	0	3	17	24	19	0
	59	6	1	16	0	1	0	1	1	24	11	5	0
	45	14	3	1	0	1	0	0	1	24	12	0	0
	62	0	0	3	0	0	0	0	0	24	5	3	0
	58	3	12	0	0	0	0	0	1	8	12	12	7
	47	10	2	11	0	0	0	0	0	14	32	0	1
	69	1	0	7	0	0	0	0	1	19	25	0	17
	45	8	23	25	0	0	0	0	1	9	5	1	0
	51	14	4	15	0	0	0	1	0	14	15	8	18
	53	9	4	9	0	0	0	1	0	8	15	4	0
	56	16	6	28	0	0	2	1	0	4	5	4	0
	58	6	2	7	0	1	1	0	1	23	26	0	0
	57	10	0	0	0	0	0	1	2	8	37	0	0
	36	8	1	14	0	0	0	2	0	27	4	9	1
	45	3	11	8	0	0	2	0	1	12	3	0	27
	39	1			0
	62	13			0
	71	7			0
	63	8			0
	49	11			0
	50	4			0
	42	3			0
	37	16			0
	63	7			1
	66	15			0
	40	9			0
	42	10			0
	61	24			0
	60	20			0
	56	9			0
	55	5			0
	47	1			0
	44	3			0
	45	6			0
	60	6			1
Average	52.125	8.05	8.55		0.05	0.525		0.6		15.3		5.1
SD	9.62857	5.56754	7.49316		0.217945	0.948354		0.7		9.36536		7.73563
Bonferroni's multiple comparison test and Student’s t-test		Compared with twk-40(mac504gf)
P-Value			>0.999		Compared with twk-40(mac505gf)
						>0.999		>0.999		<0.001		0.037
Figure 4C
Genotype	WT	unc-80(lf)	twk-40(mac504gf)	twk-40(mac504gf); unc-80(lf)	twk-40(mac504gf); nca-1(gf)	twk-40(mac505gf)	twk-40(mac505gf); unc-80(lf)	twk-40(mac505gf); nca-1(gf)
Forward body bends (1 min)	60	3	24	2	50	0	0	0
	62	2	5	1	31	0	0	0
	58	2	10	0	36	0	0	0
	57	1	5	0	24	0	0	0
	48	2	3	0	26	0	0	0
	39	4	7	1	34	0	0	0
	40	2	8	1	41	0	0	0
	42	3	2	1	16	0	0	0
	57	3	3	0	45	0	0	0
	50	2	1	0	39	0	0	1
	59	2	5	2	30	0	0	0
	52	2	20	0	36	0	0	0
	63	3	16	1	33	0	0	0
	57	1	14	1	42	0	0	0
	48	5	12	1	44	1	0	1
	43	4	4	0	44	0	0	0
	43	2	7	1	50	0	0	0
	42	3	16	1	26	0	0	0
	49	2	12	3	27	0	0	0
	61	4	10	0	34	0	0	0
	55	3	6	1	36	0	0	0
	55	1	2	1	24	0	0	0
	46	2	2	0	51	0	0	1
	47	3	3	1	35	0	0	0
	49	2	7	1	26	1	0	0
	61	4	8	1	34	0	0	0
	34	2	14	2	52	0	0	2
	38	2	15	0	38	0	0	0
	45	2	19	2	40	0	0	0
	52	2	7	1	46	0	0	0
	44	1	10	2	42	0	0	0
	59	2	12	1	30	0	0	0
	36	2	4	0	31	0	0	0
	41	2	2	1	47	0	0	0
	54	3	7	1	43	1	0	0
	51	1	10	1	26	1	0	0
	56	4	1	2	22	0	0	0
	61	2	2	2	18	0	0	0
	56	2	7	2	19	0	0	0
	36	3	5	3	20	0	0	1
Average	50.15	2.425	8.175	1.025	34.7	0.1	0	0.15
SD	8.23271	0.945714	5.62089	0.821203	9.73191	0.3	0	0.421307
Bonferroni's multiple comparison test				Compared with twk-40(mac504gf)
P-Value				<0.001	<0.001

## Sheet: Figure 5
Figure 5
Genotype	WT	Ptwk-40::twk-40a (I158del)_cDNA		Ptwk-40::twk-40a (I159del)_cDNA		twk-40(mac504gf) (I158-L159del)	Ptwk-40::twk-40a (I158-L159del)_cDNA		Ptwk-40::twk-40a (I158-L159del, T161N)_cDNA		Ptwk-40::twk-40a (I158-L159del, T161K)_cDNA		Ptwk-40::twk-40a (I158-L159del, T161I)_cDNA		twk-40(mac505gf) (L159N)	Ptwk-40::twk-40a (L159N)_cDNA		Ptwk-40::twk-40a (L159D)_cDNA		Ptwk-40::twk-40a (L159K)_cDNA		Ptwk-40::twk-40a (L159I)_cDNA		Ptwk-40::twk-40a (L159V)_cDNA
		line 1	line 2	line 1	line 2		line 1	line 2	line 1	line 2	line 1	line 2	line 1	line 2		line 1	line 2	line 1	line 2	line 1	line 2	line 1	line 2	line 1	line 2
Forward body bends (30 sec)	32	30	35	31	33	8	7	9	0	0	0	1	25	30	0	0	1	0	0	0	0	28	27	27	31
	32	28	28	24	26	23	10	2	12	0	0	0	28	24	0	0	0	0	0	0	0	33	32	24	30
	34	30	29	27	27	17	4	0	11	6	0	0	31	31	0	0	0	0	1	0	0	30	31	27	25
	31	28	31	28	25	1	2	22	6	0	0	3	26	30	0	0	0	0	1	0	0	30	25	26	24
	26	26	32	32	28	8	5	14	3	3	1	0	32	28	0	0	0	0	0	0	0	31	28	26	30
	26	29	29	25	27	3	1	12	8	0	0	0	32	30	0	0	0	0	0	1	0	30	28	23	27
	30	26	28	31	25	9	2	16	0	3	0	1	27	24	1	0	1	0	0	0	0	28	29	26	32
	24	34	31	34	33	22	3	5	6	0	0	0	26	26	0	0	0	0	0	0	0	28	30	28	31
	34	27	31	35	28	15	17	6	6	0	2	0	27	31	0	0	0	0	0	0	0	32	30	34	26
	28	28	27	31	33	2	7	12	0	14	0	0	33	27	0	0	0	0	0	0	0	30	25	28	28
	30	30	27	26	26	0	6	3	1	5	0	0	31	25	0	0	0	1	0	0	0	28	32	31	31
	28	29	32	28	28	12	14	19	0	0	0	3	32	24	0	0	0	0	0	0	0	28	29	31	28
	31	29	33	31	31	11	5	17	12	11	0	0	23	29	0	0	0	0	0	0	0	29	29	30	24
	30	28	24	32	30	3	12	16	0	0	0	0	29	29	0	0	1	0	0	0	0	25	26	29	29
	33	27	30	35	29	7	5	13	0	5	2	0	26	28	0	0	0	0	0	1	0	27	24	33	25
	33	28	25	32	30	22	5	1	0	0	0	0	27	29	0	3	0	0	0	0	0	31	33	25	27
	26	28	24	27	31	4	2	12	3	0	4	0	30	25	1	0	1	0	0	0	0	27	25	30	26
	34	34	30	32	32	2	10	21	0	0	0	0	24	27	0	0	0	0	0	0	0	27	27	25	30
	32	25	27	25	29	10	6	7	0	0	0	0	25	31	0	0	0	0	0	0	0	28	28	24	25
	30	25	28	28	31	2	13	9	9	0	0	0	32	29	0	0	0	0	0	0	0	28	29	29	27
	28					3									0
	28					2									0
	31					14									0
	27					2									0
	28					13									0
	28					2									0
	31					15									0
	30					10									0
	32					1									0
	30					2									1
	26					13									0
	26					3									0
	26					11									0
	31					12									0
	29					9									0
	30					7									1
	32					2									0
	30					14									0
	31					0									0
	29					18									0
Average	29.675	28.75		29.4		8.35	8.8		3.1		0.425		28.075		0.1	0.175		0.075		0.05		28.625		27.8
SD	2.52376	2.64339		2.96479		6.52897	5.87026		4.23556		0.97179		2.74215		0.3	0.542563		0.263391		0.217945		2.23257		2.74955
Bonferroni's multiple comparison test									Pairwise comparison
P-Value									0.014
							Compared with twk-40(mac504gf)									Compared with twk-40(mac505gf)
							>0.999		<0.001		<0.001		<0.001			>0.999		>0.999		>0.999		<0.001		<0.001

## Sheet: Table 1
Table 1
Genotype	WT	twk-40(lf)	twk-2(lf)	twk-7(lf)	twk-17(lf)	twk-30(lf)	twk-48(lf)	unc-58(lf)	twk-2(lf); twk-40(lf)	twk-7(lf) twk-40(lf)	twk-40(lf); twk-17(lf)	twk-30(lf); twk-40(lf)	twk-48(lf) twk-40(lf)	twk-40(lf); unc-58(lf)	twk-40(505gf)	twk-2(lf); twk-40(505gf)	twk-2(gf)	twk-2(gf); twk-40(lf)	twk-40(504gf)	twk-2(lf); twk-40(504gf)
Curvature index	0.221591	0.474684	0.307692	0.262774	0.213415	0.297468	Not quantified due to irregularity	0.485915	0.452941	0.396694	Not quantified due to very deep curvature.	0.61828	Not quantified due to very deep curvature.	Not quantified due to very deep curvature.	Not quantified due to paralysis.	0.284848	Not quantified due to paralysis.	Not quantified due to irregular locomotion	0.0902778	0.336898
	0.192857	0.513514	0.477941	0.229167	0.275641	0.236486		0.611465	0.439189	0.581006		0.511905				0.387435			0.0957447	0.272189
	0.255639	0.288889	0.335329	0.257669	0.447059	0.211679		0.666667	0.587879	0.283505		0.484694				0.1875			0.18232	0.327586
	0.25	0.474359	0.391608	0.213415	0.283465	0.301282		0.478528	0.432749	0.361702		0.494624				0.280899			0.144279	0.381944
	0.198529	0.651613	0.532374	0.303226	0.197917	0.367742		0.51634	0.432836	0.285714		0.556818				0.179348			0.194245	0.284768
	0.302857	0.315789	0.451429	0.197279	0.34965	0.24812		0.331169	0.457143	0.273859		0.433673				0.369792			0.132948	0.255208
	0.320896	0.367188	0.272727	0.202899	0.327485	0.378205		0.465116	0.381356	0.223684		0.491525				0.166667			0.146893	0.252688
	0.482517	0.371585	0.266272	0.383562	0.339744	0.267176		0.233333	0.317797	0.292683		0.56875				0.234375			0.135678	0.5
	0.350746	0.391304	0.409091	0.217949	0.28777	0.189542		0.632258	0.429245	0.32973		0.358108				0.360656			0.185792	0.302083
	0.266667	0.509317	0.5	0.292208	0.19883	0.356688		0.414474	0.345745	0.4375		0.630137				0.15			0.0986842	0.308571
	0.18797	0.350365	0.364162	0.303867	0.208	0.233083		0.458904	0.300847	0.411765		0.556886				0.196532			0.123529	0.285714
	0.303704	0.544118	0.319527	0.283784	0.313609	0.275449		0.637037	0.276817	0.319149		0.467742				0.319797			0.227273	0.429487
	0.273381	0.64	0.40113	0.299401	0.215116	0.372093		0.564103	0.39801	0.463054		0.443787				0.385093			0.15625	0.421965
	0.296296	0.583333	0.385787	0.150327	0.219512	0.32		0.51773	0.3	0.418367		0.489796				0.266667			0.214765	0.396552
	0.372549	0.458065	0.354839	0.218182	0.283871	0.232258		0.443299	0.455399	0.396341		0.5				0.33908			0.175532	0.294479
	0.302326	0.350365	0.514286	0.37931	0.213904	0.233577		0.522293	0.413613	0.320442		0.368098				0.213904			0.132948	0.402516
	0.312977	0.409449	0.309677	0.254902	0.205674	0.314961		0.387097	0.463687	0.22905		0.419689				0.227545			0.133758	0.384615
	0.292308	0.407407	0.314103	0.25	0.371429	0.194805		0.459016	0.534031	0.335079		0.328205				0.367347			0.210526	0.385417
	0.366197	0.424419	0.437037	0.251429	0.248062	0.286822		0.402062	0.336066	0.418478		0.26455				0.316092			0.118881	0.275449
	0.226316	0.509317	0.453237	0.346405	0.416149	0.246032		0.402685	0.373134	0.432292		0.426752				0.358779			0.172222	0.485714
	0.210938	0.554688	0.319767	0.227848	0.338235	0.377778		0.289655	0.378788	0.314286		0.587413				0.19403			0.242775	0.449102
	0.271318	0.561644	0.445055	0.376712	0.26776	0.246479		0.54902	0.42246	0.32766		0.537037				0.226744			0.126214	0.37931
	0.228346	0.433824	0.351562	0.270115	0.463855	0.221374		0.486034	0.262097	0.39485		0.45098				0.28169			0.225641	0.403141
	0.201258	0.264706	0.288344	0.224852	0.357143	0.270588		0.4125	0.381974	0.242268		0.536313				0.22905			0.222222	0.368421
	0.215686	0.539326	0.39521	0.26506	0.251366	0.310811		0.451807	0.297674	0.382488		0.357895				0.220096			0.275168	0.510526
	0.313333	0.534722	0.360759	0.17931	0.197279	0.145833		0.40201	0.261905	0.343137		0.426357				0.290323			0.184615	0.241758
	0.22	0.467626	0.290155	0.29932	0.288732	0.275362		0.485714	0.277778	0.334661		0.460227				0.195402			0.0797546	0.407895
	0.217391	0.460993	0.41129	0.248555	0.345029	0.242857		0.403409	0.553672	0.3125		0.482759				0.1875			0.170455	0.378947
	0.227545	0.670732	0.422222	0.174863	0.213483	0.231707		0.527778	0.45614	0.417582		0.366667				0.331325			0.140351	0.203593
	0.259542	0.433735	0.328	0.185897	0.268293	0.227941		0.425676	0.216216	0.420091		0.242105				0.268966			0.0810811	0.346821
	0.4	0.333333	0.264249	0.255034	0.24812	0.24359		0.302857	0.285714	0.319635		0.357143				0.248555			0.111111	0.242604
	0.377953	0.328767	0.427481	0.183784	0.33908	0.276119		0.302013	0.235507	0.406114		0.412429				0.188679			0.189873	0.375887
	0.216374	0.492754	0.344086	0.197279	0.362245	0.413043		0.549133	0.442211	0.466667		0.505556				0.282178			0.101064	0.310976
	0.309211	0.551471	0.237762	0.146341	0.292857	0.235294		0.589041	0.401015	0.364706		0.4875				0.23913			0.166667	0.2
	0.208791	0.456376	0.289474	0.315789	0.222222	0.194631		0.55618	0.232653	0.457831		0.325843				0.304348			0.0958904	0.532164
	0.28655	0.55	0.284024	0.225434	0.274854	0.3625		0.306452	0.315574	0.420213		0.428571				0.367232			0.136612	0.233831
	0.289017	0.662069	0.333333	0.310976	0.298851	0.282759		0.342466	0.311927	0.450262		0.423611				0.261111			0.153439	0.310345
	0.377246	0.491429	0.261538	0.349398	0.366667	0.171429		0.362319	0.313609	0.519231		0.360215				0.365482			0.142132	0.337143
	0.339506	0.673913	0.263441	0.28777	0.408333	0.380597		0.692308	0.589286	0.463054		0.482759				0.375			0.0862069	0.258537
	0.303704	0.331034	0.343023	0.196203	0.2	0.27673		0.491228	0.599034	0.236453		0.460123				0.320225			0.128866	0.435233
Average	0.281251	0.470705	0.361476	0.255457	0.290518	0.273772		0.463927	0.384093	0.370095		0.452638				0.274236			0.153317	0.347752
SD	0.0660912	0.108052	0.0756877	0.0609375	0.0723495	0.0635288		0.108273	0.100492	0.0804957		0.0882248				0.0695239			0.0478032	0.0842723
Bonferroni's multiple comparison test or Student’s t-test									Compared with twk-40(lf)										Pairwise comparison
P-Value	Compared with WT								<0.001	<0.001		>0.999							<0.001
		<0.001	<0.001	>0.999	>0.999	>0.999		<0.001
Genotype	WT	twk-40(lf)	twk-2(lf)	twk-7(lf)	twk-17(lf)	twk-30(lf)	twk-48(lf)	unc-58(lf)	twk-2(lf); twk-40(lf)	twk-7(lf) twk-40(lf)	twk-40(lf); twk-17(lf)	twk-30(lf); twk-40(lf)	twk-48(lf) twk-40(lf)	twk-40(lf); unc-58(lf)	twk-40(505gf)	twk-2(lf); twk-40(505gf)	twk-2(gf)	twk-2(gf); twk-40(lf)	twk-40(504gf)	twk-2(lf); twk-40(504gf)
Forward body bends (30 sec)	28	26	28	40	22	30	27	25	30	34	17	28	Not quantified due to coiler phenotype.	15	0	17	0	2	7	31
	22	27	26	39	24	35	26	21	30	31	20	28		18	0	11	0	1	3	28
	29	31	31	39	30	29	27	24	29	34	17	24		15	0	16	0	1	5	31
	25	28	31	37	27	25	29	25	25	35	14	27		12	0	15	0	0	10	28
	32	26	29	37	26	32	23	27	30	32	13	27		14	0	11	0	1	11	27
	32	32	29	36	25	28	20	18	27	30	18	29		11	0	12	0	0	6	23
	30	28	32	37	25	32	31	29	34	35	17	26		11	0	12	0	1	7	27
	33	23	37	32	23	34	30	21	22	29	17	22		14	0	17	0	1	14	29
	35	31	25	35	25	36	25	21	28	28	14	31		12	0	11	0	1	2	27
	31	34	27	33	24	33	23	24	26	32	18	29		15	0	13	0	1	10	26
	28	29	32	35	31	32	26	24	25	31	14	32		14	0	18	0	2	7	28
	29	28	30	32	23	30	26	26	33	27	12	29		14	0	17	0	0	14	28
	33	31	30	32	27	36	28	19	32	35	13	29		13	0	16	0	2	3	26
	30	24	25	39	19	32	23	24	35	34	13	23		12	0	15	0	0	5	28
	30	21	29	35	25	31	28	25	27	36	17	29		14	0	14	0	0	7	28
	27	26	32	43	25	32	29	22	30	28	19	29		14	0	14	0	1	11	27
	36	34	30	38	29	31	27	31	25	35	18	29		15	0	17	0	0	17	27
	37	29	34	39	26	35	25	20	33	31	12	30		13	0	17	0	4	17	28
	28	28	30	32	28	32	26	25	24	30	16	28		12	0	18	0	0	8	31
	31	27	28	41	23	34	27	27	32	30	13	29		12	0	14	0	1	8	28
	31	25	30	36	21	30	26	27	34	32	19	31		14	0	17	0	1	17	31
	30	27	24	32	26	32	25	21	27	34	19	30		13	0	15	0	2	2	29
	39	31	31	38	22	29	25	25	30	35	14	23		13	0	16	0	3	16	25
	27	27	33	39	29	29	27	25	28	36	16	29		13	0	15	0	3	5	27
	27	27	27	34	27	30	27	21	29	29	13	28		13	0	18	0	0	8	28
	26	28	23	34	25	28	32	21	31	28	17	25		12	0	17	0	0	14	27
	26	28	31	35	26	28	30	23	30	30	13	27		15	0	19	0	1	9	26
	32	27	29	34	27	28	26	20	26	34	18	21		18	0	10	0	2	10	28
	31	31	31	37	27	34	27	19	27	34	13	29		12	0	10	0	2	10	23
	32	26	32	38	22	27	28	19	28	33	14	23		12	0	12	0	1	5	29
	28	25	30	41	24	28	29	23	30	33	15	28		15	0	17	0	4	2	29
	28	30	29	41	26	32	25	19	30	31	16	31		12	0	19	0	2	9	24
	31	28	30	40	23	29	26	28	35	30	18	28		16	0	15	0	3	9	29
	27	29	31	39	28	34	25	26	31	30	16	22		12	0	18	0	0	6	21
	24	30	25	37	25	29	29	22	30	32	13	29		18	0	11	0	1	4	28
	36	30	30	37	24	34	27	20	30	35	15	26		12	0	15	0	2	3	28
	27	25	30	36	21	36	28	26	32	35	16	25		12	0	13	0	2	5	31
	31	32	29	35	28	35	29	21	31	34	13	29		15	0	13	0	2	4	31
	32	30	30	36	24	30	28	27	30	33	18	30		12	0	18	0	1	8	24
	28	28	29	37	25	31	26	23	29	32	15	25		13	0	14	0	2	9	30
Average	29.975	28.175	29.475	36.675	25.175	31.3	26.775	23.35	29.375	32.175	15.575	27.425		13.55	0	14.925	0	1.325	8.175	27.6
SD	3.53191	2.76485	2.71097	2.81414	2.54841	2.7313	2.2966	3.10282	2.98904	2.46868	2.24597	2.75579		1.78816	0	2.59218	0	1.08138	4.25375	2.32164
Bonferroni's multiple comparison test or Student’s t-test									Compared with twk-40(lf)
P-Value	Compared with WT								0.188	<0.001	<0.001	0.962		<0.001	Pairwise comparison		Pairwise comparison		Pairwise comparison
		0.037	>0.999	<0.001	<0.001	0.278	<0.001	<0.001							<0.001		<0.001		<0.001
Genotype	WT	twk-40(lf)	twk-2(lf)	twk-7(lf)	twk-17(lf)	twk-30(lf)	twk-48(lf)	unc-58(lf)	twk-2(lf); twk-40(lf)	twk-7(lf) twk-40(lf)	twk-40(lf); twk-17(lf)	twk-30(lf); twk-40(lf)	twk-48(lf) twk-40(lf)	twk-40(lf); unc-58(lf)	twk-40(505gf)	twk-2(lf); twk-40(505gf)	twk-2(gf)	twk-2(gf); twk-40(lf)	twk-40(504gf)	twk-2(lf); twk-40(504gf)
Backward body bends	3	14	7	5	8	9	6	5	17	9	13	13	Not quantified due to coiler phenotype.	Not quantified due to coiler phenotype.	0	3	0	11	4	8
	9	6	9	8	6	11	4	7	13	10	13	8			0	3	0	11	3	9
	6	8	7	7	12	12	5	4	14	9	7	14			0	1	0	16	0	11
	5	13	10	6	12	13	7	5	15	11	10	9			0	3	0	9	2	11
	8	9	9	6	11	12	3	9	10	12	8	7			0	2	0	10	5	10
	7	9	9	7	11	7	4	5	10	11	14	8			0	2	0	12	4	10
	7	10	7	9	8	9	4	6	9	14	15	10			0	3	0	8	4	12
	5	9	7	9	12	8	7	6	9	12	10	17			0	2	0	10	3	12
	6	13	4	9	9	12	7	5	13	8	8	8			0	1	0	12	5	16
	7	8	8	9	10	10	3	4	10	9	13	10			0	2	0	10	3	9
	6	11	10	9	8	13	6	8	12	9	11	14			0	3	0	11	5	10
	7	8	8	8	11	9	6	6	8	8	11	13			0	3	0	12	0	6
	8	12	5	10	8	9	7	7	11	10	13	11			0	2	0	12	5	9
	10	9	6	6	13	10	6	3	11	9	15	11			0	3	0	9	1	9
	4	16	9	10	9	8	6	8	12	13	8	10			0	2	0	13	5	10
	5	9	8	9	9	13	5	5	9	12	11	11			0	0	0	4	0	9
	5	9	6	7	5	11	6	6	10	9	9	9			0	2	0	11	0	9
	5	10	7	9	9	10	4	4	9	13	10	9			0	1	0	12	5	8
	7	9	6	7	8	8	4	9	9	11	11	11			0	3	0	9	2	8
	9	10	7	11	8	13	7	4	8	14	9	9			0	2	0	8	3	10
	6	8	7	7	8	11	5	5	8	14	12	9			0	2	0	15	4	6
	6	8	8	8	8	11	3	5	11	11	9	9			0	4	0	11	5	10
	7	8	9	9	6	9	7	4	7	13	8	12			0	2	0	11	3	10
	6	7	6	7	10	9	3	6	9	10	11	9			0	3	0	13	4	10
	9	7	7	7	7	10	4	6	13	7	9	8			0	2	0	9	4	11
	5	9	8	6	8	10	4	6	13	11	13	8			0	3	0	5	1	9
	4	16	6	7	5	11	7	5	14	8	12	12			0	2	0	12	6	11
	8	12	11	9	7	10	6	6	7	11	11	11			0	4	0	18	2	13
	8	11	7	7	10	10	6	6	10	11	12	14			0	2	0	10	3	6
	6	9	6	6	7	10	6	6	12	10	13	15			0	3	0	8	0	8
	6	12	5	8	8	14	6	5	9	15	14	9			0	2	0	9	4	10
	8	9	10	5	7	9	4	5	14	6	12	9			0	2	0	5	5	9
	6	9	8	6	10	8	4	3	10	10	8	9			0	2	0	6	6	9
	5	9	5	8	8	11	6	4	8	13	11	13			0	1	0	12	2	7
	8	11	7	5	7	13	7	3	12	11	9	15			0	2	0	12	0	8
	5	10	8	6	11	12	4	6	13	8	9	7			0	3	0	10	3	11
	7	13	10	5	10	9	5	3	10	11	12	11			0	3	0	10	3	7
	7	9	12	6	6	13	6	3	13	8	10	9			0	4	0	6	5	12
	5	8	5	6	8	12	5	3	10	12	12	9			0	2	0	9	5	7
	5	15	6	5	9	10	5	5	9	13	9	10			0	1	0	11	4	10
Average	6.4	10.05	7.5	7.35	8.675	10.475	5.25	5.275	10.775	10.65	10.875	10.5			0	2.3	0	10.3	3.2	9.5
SD	1.54596	2.39739	1.77482	1.57401	1.94149	1.73187	1.29904	1.54899	2.30746	2.10416	2.0759	2.38747			0	0.87178	0	2.80357	1.80555	1.97484
Bonferroni's multiple comparison test or Student’s t-test									Compared with twk-40(lf)
P-Value	Compared with WT								>0.999	>0.999	>0.999	>0.999			Pairwise comparison		Pairwise comparison		Pairwise comparison
		<0.001	0.042	0.122	<0.001	<0.001	0.028	0.035							<0.001		<0.001		<0.001

## Sheet: Table 2
Table 2
Genotype	unc-80(lf)	twk-40(lf); unc-80(lf)	twk-2(lf); unc-80(lf)	twk-7(lf); unc-80(lf)	unc-80(lf); twk-17(lf)	unc-80(lf); unc-58(lf)
Curvature index	0.175573	0.535433	0.325581	0.238806	0.240506	0.309353
	0.162162	0.588235	0.377483	0.153333	0.178082	0.352941
	0.0915033	0.448276	0.25	0.121795	0.168	0.526786
	0.0993377	0.527778	0.326923	0.131944	0.227642	0.419847
	0.17037	0.479675	0.380597	0.246154	0.291667	0.369748
	0.151724	0.456	0.341463	0.0992908	0.134921	0.449153
	0.103175	0.475862	0.288	0.25	0.152	0.313869
	0.12766	0.430894	0.264286	0.133333	0.177419	0.455882
	0.16129	0.529915	0.375	0.109489	0.213793	0.3
	0.207407	0.593103	0.356061	0.108974	0.241071	0.368794
	0.0961538	0.421053	0.360294	0.152542	0.186992	0.290323
	0.104	0.365385	0.382979	0.159722	0.201613	0.471545
	0.25	0.408163	0.4375	0.256	0.103448	0.40708
	0.170543	0.284553	0.305785	0.166667	0.206349	0.453333
	0.112903	0.571429	0.394558	0.0952381	0.170886	0.313559
	0.175676	0.496183	0.285714	0.111111	0.142857	0.340278
	0.181102	0.348485	0.358621	0.219697	0.129252	0.371212
	0.188406	0.468966	0.288591	0.136364	0.260163	0.24812
	0.148649	0.290323	0.465753	0.146154	0.166667	0.323741
	0.155405	0.536	0.445205	0.154545	0.159091	0.299213
	0.109091	0.448276	0.46087	0.198347	0.108108	0.314516
	0.231293	0.462069	0.45045	0.108844	0.155738	0.35
	0.107438	0.503401	0.209677	0.120567	0.18254	0.481818
	0.092437	0.515873	0.422222	0.266667	0.182432	0.309524
	0.0932203	0.5	0.338235	0.191176	0.230769	0.552846
	0.119048	0.419753	0.351724	0.147929	0.115385	0.312925
	0.272	0.423841	0.288	0.197183	0.163265	0.414286
	0.241935	0.607143	0.219512	0.209877	0.218182	0.281481
	0.269565	0.450704	0.294872	0.246154	0.259494	0.378378
	0.136364	0.384	0.414013	0.129032	0.14966	0.452381
	0.221311	0.387755	0.408333	0.142857	0.110345	0.44697
	0.210526	0.496	0.377778	0.128713	0.190476	0.291339
	0.176871	0.300813	0.373333	0.230769	0.136	0.338235
	0.217949	0.340136	0.296	0.207207	0.190476	0.437037
	0.0927152	0.513158	0.327044	0.097561	0.288	0.377778
	0.118519	0.604839	0.331081	0.287671	0.292517	0.4
	0.15	0.522727	0.325714	0.139344	0.211382	0.36
	0.15748	0.540323	0.391608	0.0952381	0.272	0.5
	0.2	0.548387	0.222222	0.181818	0.170068	0.387755
	0.267717	0.373984	0.453782	0.204225	0.222222	0.28
Average	0.162963	0.464972	0.349172	0.168059	0.190037	0.376301
SD	0.0540205	0.0847852	0.0673287	0.0541694	0.0511184	0.0740218
Bonferroni's multiple comparison test
P-Value		<0.001	<0.001	>0.999	0.366	<0.001
Genotype	unc-80(lf)	twk-40(lf); unc-80(lf)	twk-2(lf); unc-80(lf)	twk-7(lf); unc-80(lf)	unc-80(lf); twk-17(lf)	unc-80(lf); unc-58(lf)
Forward body bends (30 sec)	3	3	2	5	2	9
	4	2	4	14	3	5
	3	5	2	5	1	4
	2	7	5	10	3	5
	2	1	3	12	2	3
	2	2	6	6	3	2
	2	7	2	3	3	3
	1	6	2	6	2	2
	3	3	3	5	1	5
	3	4	2	34	1	3
	3	6	2	7	2	4
	1	2	2	3	3	2
	3	0	2	19	1	3
	5	6	3	4	5	4
	2	1	2	4	4	3
	1	7	5	11	2	3
	6	2	3	29	1	5
	1	3	2	21	2	2
	2	5	6	4	3	3
	0	4	3	12	2	7
	4	1	2	6	2	3
	0	1	7	19	1	3
	3	2	2	4	1	3
	3	5	3	7	3	1
	1	4	2	4	2	5
	3	1	2	3	3	3
	4	1	2	7	2	3
	1	3	5	2	4	2
	1	1	2	4	4	2
	3	5	8	3	5	4
	0	4	3	7	3	3
	1	4	5	7	1	8
	3	8	6	23	1	3
	5	8	4	9	4	2
	3	1	9	5	2	2
	4	3	2	5	2	3
	4	4	2	25	2	3
	3	2	5	18	2	2
	2	2	15	12	2	3
	2	2	8	13	5	3
Average	2.475	3.45	3.875	9.925	2.425	3.45
SD	1.3962	2.16737	2.65695	7.76334	1.15947	1.62711
Bonferroni's multiple comparison test
P-Value		>0.999	>0.999	<0.001	>0.999	>0.999

## Sheet: Figure S1
Figure S1A
Genotype	WT	unc-80(lf)	unc-80(lf); mac420	unc-80(lf); mac422	unc-80(lf); mac424	unc-80(lf); mac425	unc-80(lf); mac426
Forward body bends (1 min)	59	2	7	14	35	1	3
	49	3	17	10	12	4	2
	67	3	4	11	17	5	4
	61	1	6	5	17	9	1
	58	2	9	7	35	2	1
	57	2	19	8	18	4	3
	45	2	18	8	23	2	2
	42	1	4	8	36	3	3
	49	1	13	11	27	2	5
	43	3	18	9	15	0	4
	57	0	11	21	34	5	6
	48	3	16	9	22	5	2
	40	5	6	13	30	5	0
	40	3	10	14	19	6	6
	43	2	14	6	11	2	1
	65	2	16	9	21	1	4
	39	3	18	6	14	5	3
	49	2	9	7	16	2	5
	55	1	8	9	27	2	1
	35	2	17	16	19	1	4
	52	7	14	15	17	4	3
	57	2	3	19	24	3	1
	39	2	12	12	25	1	5
	35	0	15	10	19	5	4
	49	3	13	6	18	3	4
	39	2	6	17	26	4	6
	48	2	9	7	31	3	2
	35	3	12	12	37	6	7
	34	3	6	6	21	7	7
	38	3	5	15	32	2	0
	58	2	9	6	19	2	3
	55	1	6	5	16	6	4
	35	2	8	3	24	0	0
	37	2	3	10	16	6	3
	61	6	9	6	16	5	4
	36	2	15	9	33	1	3
	52	2	17	13	23	4	5
	53	5	6	11	19	4	2
	54	0	13	7	16	1	5
	53	3	7	5	13	2	1
Average	48.025	2.375	10.7	9.875	22.325	3.375	3.225
SD	9.32064	1.42632	4.77598	4.09382	7.24357	2.04557	1.87733
Bonferroni's multiple comparison test			Compared with unc-80(lf)
P-Value			<0.001	<0.001	<0.001	>0.999	>0.999
Figure S1B
Genotype	WT	nca-1(lf)	nca-2(lf)	nca-2(lf); nca-1(lf)
Curvature index	0.217742	0.256944	0.232143	0.174757
	0.222222	0.188406	0.216667	0.182609
	0.298611	0.253333	0.333333	0.142857
	0.312977	0.295775	0.205607	0.284314
	0.184211	0.264	0.356522	0.238462
	0.222222	0.221374	0.245614	0.198113
	0.255172	0.259259	0.232	0.214286
	0.19708	0.246032	0.317308	0.175258
	0.212121	0.284404	0.276423	0.186275
	0.248227	0.185484	0.222222	0.109091
	0.204225	0.242991	0.203125	0.184211
	0.276786	0.33913	0.321101	0.274336
	0.271429	0.277778	0.254386	0.122642
	0.296	0.172185	0.328	0.142857
	0.255172	0.274648	0.215517	0.182796
	0.314516	0.312977	0.194915	0.235955
	0.175676	0.392157	0.327731	0.152381
	0.364238	0.223214	0.271429	0.264151
	0.197368	0.307018	0.272727	0.230769
	0.246032	0.365217	0.170213	0.17757
	0.206349	0.285714	0.166667	0.138211
	0.286765	0.364486	0.218045	0.153846
	0.251799	0.239316	0.2	0.285714
	0.320312	0.182432	0.301471	0.1875
	0.210084	0.267516	0.294118	0.166667
	0.244898	0.252033	0.247619	0.252427
	0.183544	0.209677	0.25	0.157895
	0.301587	0.183099	0.176871	0.133929
	0.262411	0.204225	0.27451	0.12381
	0.341463	0.234568	0.18254	0.226562
	0.288	0.190789	0.296875	0.136364
	0.306122	0.252427	0.382353	0.12931
	0.195946	0.223077	0.349515	0.235294
	0.248227	0.213333	0.304762	0.194175
	0.359155	0.197183	0.376147	0.235849
	0.246575	0.325397	0.296296	0.201835
	0.217105	0.248	0.306452	0.161017
	0.260163	0.210884	0.338843	0.126316
	0.294118	0.241379	0.204082	0.107438
	0.266055	0.253521	0.243902	0.144231
Average	0.256568	0.253535	0.265201	0.184302
SD	0.0487272	0.0529721	0.0589958	0.0492078
Bonferroni's multiple comparison test
P-Value		>0.999	>0.999	<0.001

## Sheet: Figure S12
Figure S12
Genotype	WT		twk-40(lf)		twk-40(mac504gf)			Genotype	WT		twk-40(lf)		twk-40(mac504gf)
	K+(+)	K+(-)	K+(+)	K+(-)	K+(+)	K+(-)			K+(+)	K+(-)	K+(+)	K+(-)	K+(+)	K+(-)
Forward body bends (30 sec)	33	23	32	22	10	9		Backward body bends	8	6	10	8	3	4
	31	18	32	19	11	18			4	5	11	7	3	4
	23	23	25	22	5	3			9	7	10	6	4	6
	29	17	26	14	18	8			7	6	11	10	5	5
	29	28	24	22	24	10			7	6	12	7	4	7
	28	17	21	11	10	12			7	6	9	8	6	6
	22	29	27	26	17	13			4	5	10	6	3	1
	32	19	29	23	6	14			6	4	9	7	2	6
	29	27	28	18	5	12			6	9	8	9	4	5
	29	23	30	17	12	15			10	6	7	6	2	6
	29	16	30	22	2	10			5	6	10	8	2	3
	33	23	31	17	5	26			7	7	7	6	5	7
	31	13	31	21	14	8			7	7	9	11	6	6
	30	22	26	21	0	24			4	4	9	7	1	3
	34	24	24	22	7	5			10	6	11	7	3	5
	30	28	27	25	16	9			4	3	11	6	3	4
	27	22	25	19	21	12			7	4	10	5	0	7
	25	26	24	14	7	8			7	3	12	7	4	5
	26	25	28	25	2	7			3	6	9	11	0	7
	26	23	29	25	18	10			8	8	11	6	6	6
	30	17	30	19	4	8			9	8	7	4	4	8
	33	27	31	24	0	12			6	7	12	7	4	7
	33	22	31	18	20	4			6	4	9	8	1	6
	34	15	30	22	3	25			6	9	13	8	6	4
	35	25	34	26	0	3			7	5	11	7	3	2
	30	21	27	23	0	3			6	4	8	6	3	8
	31	21	28	21	7	26			7	4	10	9	3	5
	28	18	29	17	23	17			5	8	6	8	2	8
	28	23	28	14	8	11			7	7	10	6	6	4
	33	19	26	19	8	22			6	6	8	11	4	3
	30	25	24	22	0	13			8	4	10	12	3	6
	30	26	26	23	0	8			7	5	11	5	3	5
	24	26	31	24	4	19			7	5	13	7	1	4
	34	25	30	16	3	14			9	7	9	8	2	3
	31	16	32	17	4	15			5	3	10	10	4	7
	30	23	29	21	14	17			6	7	9	9	1	6
	28	21	27	14	18	27			4	8	11	8	2	3
	29	20	25	21	13	3			8	4	13	5	3	8
	28	26	24	26	0	3			10	5	11	6	3	7
	34	23	31	19	10	11			9	4	12	7	6	5
Average	29.725	22.125	28.05	20.275	8.725	12.35		Average	6.7	5.7	9.975	7.475	3.25	5.3
SD	3.08211	3.92548	2.90646	3.74825	7.07809	6.78804		SD	1.76352	1.63095	1.6954	1.81642	1.63936	1.73494
Student’s t-test comparing the same strain between K+(+) and K+(-)								Student’s t-test comparing the same strain between K+(+) and K+(-)
P-Value	<0.001		<0.001		<0.001			P-Value	<0.001		<0.001		<0.001

## Sheet: Table S5
Table S5
Genotype	twk-2(lf)	twk-2(lf); Ex[Punc-119::twk-2a_cDNA; Pmyo-3::GFP]			twk-7(lf)	twk-7(lf); Ex[Punc-119::twk-7_cDNA; Pmyo-3::GFP]			twk-30(lf)	twk-30(lf); Ex[Punc-119::twk-30_cDNA; Pmyo-3::GFP]			unc-58(lf)	unc-58(lf); Ex[Punc-119::unc-58a_cDNA; Pmyo-3::GFP]
		line 1	line 2			line 1	line 2			line 1	line 2			line 1	line 2
Curvature index	0.309524	0.366071	0.204918	Forward body bends (30 sec)	36	29	33	Backward body bends	11	7	7	Curvature index	0.330769	0.357143	0.227723
	0.428571	0.243478	0.378378		36	30	30		12	6	6		0.430657	0.361905	0.255102
	0.309735	0.269565	0.410714		40	28	30		9	9	5		0.519608	0.421053	0.402299
	0.365385	0.229358	0.212389		33	31	26		10	7	4		0.55102	0.385321	0.305263
	0.393701	0.319149	0.311321		36	25	27		11	6	9		0.378151	0.343137	0.221239
	0.375	0.361702	0.32381		39	32	29		8	9	7		0.473684	0.333333	0.436893
	0.436508	0.30303	0.326531		36	29	30		14	8	7		0.403361	0.372093	0.433628
	0.398058	0.254545	0.311828		36	33	33		7	9	6		0.54717	0.0729167	0.266667
	0.362319	0.283186	0.282353		30	29	31		9	5	5		0.350365	0.333333	0.313131
	0.338462	0.305785	0.18254		38	31	27		9	9	9		0.436508	0.272727	0.43956
	0.333333	0.316667	0.29		37	30	31		8	6	7		0.594059	0.257426	0.33
	0.429688	0.384615	0.276923		36	32	30		7	6	7		0.622642	0.269231	0.304762
	0.433962	0.333333	0.31405		35	30	27		11	6	5		0.320312	0.22	0.252252
	0.5	0.373626	0.4375		34	31	28		6	5	8		0.40367	0.289474	0.358333
	0.333333	0.381443	0.401961		43	27	28		10	8	7		0.439655	0.370968	0.276923
	0.366412	0.302326	0.330275		34	31	33		10	6	6		0.525253	0.282051	0.335878
	0.289062	0.367816	0.238636		36	28	32		11	6	7		0.361538	0.285714	0.209677
	0.289474	0.313131	0.359551		39	29	26		10	7	6		0.359649	0.252033	0.252101
	0.49635	0.223301	0.233333		36	27	35		15	5	7		0.482456	0.252252	0.216216
	0.40708	0.35	0.179487		41	29	28		11	6	8		0.322034	0.416667	0.204082
	0.244444				35				12				0.4375
	0.395522				33				7				0.471074
	0.274809				35				9				0.495495
	0.348993				39				9				0.504132
	0.482143				39				11				0.423077
	0.494737				36				11				0.344828
	0.268116				40				12				0.512
	0.34058				42				10				0.435115
	0.367188				37				10				0.372263
	0.423358				38				11				0.552632
	0.4				34				9				0.471545
	0.455285				36				12				0.606557
	0.436364				41				8				0.38835
	0.317073				40				11				0.404959
	0.294118				44				16				0.407692
	0.321101				36				13				0.46875
	0.223077				38				11				0.351351
	0.592233				35				9				0.625
	0.278846				33				8				0.375
	0.252101				32				7				0.373016
Average	0.370151	0.307216			36.85	29.625			10.125	6.725			0.446822	0.304763
SD	0.0806361	0.0632088			3.01289	2.24374			2.15856	1.32264			0.0848939	0.0773191
Student’s t-test
P-Value	<0.001				<0.001				<0.001				<0.001

[truncated: 1 more sheets: Table S6]
